# Supplementary material for: The C. elegans Rab Family: Identification, Classification and Toolkit Construction
Source: PLoS One. 2012 Nov 21;7(11):e49387. doi: 10.1371/journal.pone.0049387 (PMC3504004; doi:10.1371/journal.pone.0049387)
Supplement: Figure S1 — The multiple sequence alignment used to create the tree described in Figures 2 and S2. (XLS) [file pone.0049387.s001.xls]

## Sheet: Sequence Data
Figure S1. The multiple sequence alignment (MSA) used to create the phylogenetic trees described in figure 2 and 3. Human and worm accession numbers are also provided.
C56E6.2_Ce_NP_495318.2		P	K	H	K	A	K	V	V	V	L	G	D	S	G	V	G	K	T	S	I	I	Y	R	H	R	Y	G	-	-	A	H	-	-	-	-	Y	R	P	V	N	A	T	I	G	A	S	F	V
RAB3C_Hs_NP_612462.1		F	D	Y	M	F	K	L	L	I	I	G	N	S	S	V	G	K	T	S	F	L	F	R	Y	A	D	D	-	-	S	F	-	-	-	-	T	S	A	F	V	S	T	V	G	I	D	F	K
rab-3_Ce_NP_001021973.1		F	D	Y	M	F	K	L	L	I	I	G	N	S	S	V	G	K	T	S	F	L	F	R	Y	C	D	D	-	-	S	F	-	-	-	-	T	S	A	F	V	S	T	V	G	I	D	F	K
tag-312_Ce_NP_508523.1		A	E	R	T	F	R	I	V	M	C	G	D	A	A	V	G	K	S	S	F	V	M	R	V	I	R	R	-	-	Q	F	-	-	-	-	T	N	Q	L	P	S	T	L	G	V	D	F	H
RASEF_Hs_NP_689786.2		S	Q	K	A	Y	K	I	V	L	A	G	D	A	A	V	G	K	S	S	F	L	M	R	L	C	K	N	-	-	E	F	-	-	-	-	R	E	N	I	S	A	T	L	G	V	D	F	Q
rab-1_Ce_NP_503397.1		Y	D	Y	L	F	K	L	L	L	I	G	D	S	G	V	G	K	S	C	L	L	L	R	F	A	D	D	-	-	T	Y	-	-	-	-	T	E	S	Y	I	S	T	I	G	V	D	F	K
RAB1A_Hs_NP_004152.1		S	D	Y	L	F	K	L	L	L	I	G	D	S	G	V	G	K	S	C	L	L	L	R	F	A	D	D	-	-	T	Y	-	-	-	-	T	E	S	Y	I	S	T	I	G	V	D	F	K
rab-8_Ce_NP_491199.2		Y	D	Y	L	F	K	L	L	L	I	G	D	S	G	V	G	K	T	C	V	L	F	R	F	S	D	D	-	-	S	F	-	-	-	-	N	N	S	F	I	S	T	I	G	I	D	F	K
RAB8A_Hs_NP_005361.2		Y	D	Y	L	F	K	L	L	L	I	G	D	S	G	V	G	K	T	C	V	L	F	R	F	S	E	D	-	-	A	F	-	-	-	-	N	S	T	F	I	S	T	I	G	I	D	F	K
rab-39_Ce_NP_495984.2		F	H	Y	Q	Y	R	L	I	V	I	G	D	S	T	V	G	K	S	S	L	L	R	Y	F	T	E	G	-	-	K	M	-	-	-	-	A	E	I	S	D	P	T	V	G	V	D	F	Y
RAB39A_Hs_NP_059986.1		W	I	Y	Q	F	R	L	I	V	I	G	D	S	T	V	G	K	S	C	L	L	H	R	F	T	Q	G	-	-	R	F	P	G	L	R	S	P	A	C	D	P	T	V	G	V	D	F	F
RAB2B_Hs_NP_116235.2		Y	A	Y	L	F	K	Y	I	I	I	G	D	T	G	V	G	K	S	C	L	L	L	Q	F	T	D	K	-	-	R	F	-	-	-	-	Q	P	V	H	D	L	T	I	G	V	E	F	G
unc-108_Ce_NP_491233.1		Y	A	Y	L	F	K	Y	I	I	I	G	D	T	G	V	G	K	S	C	L	L	L	Q	F	T	D	K	-	-	R	F	-	-	-	-	Q	P	V	H	D	L	T	I	G	V	E	F	G
F11A5.3_Ce_NP_507083.1		P	D	H	M	F	K	Y	V	I	I	G	D	G	G	V	G	K	S	N	L	L	L	R	F	T	D	E	-	-	L	F	-	-	-	-	D	P	I	H	T	T	T	L	G	V	E	F	G
F11A5.4_Ce_NP_507084.1		S	D	H	V	F	K	Y	V	I	I	G	D	R	G	V	G	K	S	N	L	L	L	R	F	I	G	K	-	-	P	F	-	-	-	-	D	S	I	H	P	S	T	L	G	I	E	F	G
rab-5_Ce_NP_492481.1		R	T	C	Q	F	K	L	V	L	L	G	E	S	A	V	G	K	S	S	L	V	L	R	F	V	K	G	-	-	Q	F	-	-	-	-	H	E	Y	Q	E	S	T	I	G	A	A	F	L
RAB5C_Hs_NP_004574.2		K	I	C	Q	F	K	L	V	L	L	G	E	S	A	V	G	K	S	S	L	V	L	R	F	V	K	G	-	-	Q	F	-	-	-	-	H	E	Y	Q	E	S	T	I	G	A	A	F	L
RAB33A_Hs_NP_004785.1		Q	I	R	I	F	K	I	I	V	I	G	D	S	N	V	G	K	T	C	L	T	F	R	F	C	G	G	-	-	T	F	-	-	-	-	P	D	K	T	E	A	T	I	G	V	D	F	R
rab-33_Ce_NP_499314.1		Q	K	R	T	F	K	V	I	I	V	G	N	A	A	V	G	K	T	C	L	S	F	R	F	C	C	G	-	-	R	F	-	-	-	-	P	E	H	T	E	A	T	I	G	V	D	F	R
RAB6A_Hs_NP_942599.1		P	L	R	K	F	K	L	V	F	L	G	E	Q	S	V	G	K	T	S	L	I	T	R	F	M	Y	D	-	-	S	F	-	-	-	-	D	N	T	Y	Q	A	T	I	G	I	D	F	L
rab-6.1_Ce_NP_498993.1		A	L	K	K	F	K	L	V	F	L	G	E	Q	S	V	G	K	T	S	I	I	T	R	F	M	Y	D	-	-	S	F	-	-	-	-	D	N	T	Y	Q	A	T	I	G	I	D	F	L
rab-6.2_Ce_NP_510790.1		P	L	K	K	F	K	L	V	F	L	G	E	Q	S	V	G	K	T	S	L	I	T	R	F	M	Y	D	-	-	S	F	-	-	-	-	D	N	T	Y	Q	A	T	I	G	I	D	F	L
K02E10.1_Ce_NP_508455.2		Y	N	H	L	F	K	I	V	V	V	G	D	H	N	C	G	K	S	C	I	L	L	R	F	A	E	N	-	-	S	F	-	-	-	-	R	M	D	H	I	S	T	L	G	V	D	F	K
rab-14_Ce_NP_510572.1		Y	S	Y	I	F	K	Y	I	I	I	G	D	M	G	V	G	K	S	C	L	L	H	Q	F	T	E	K	-	-	K	F	-	-	-	-	M	A	D	C	P	H	T	I	G	V	E	F	G
RAB38_Hs_NP_071732.1		K	E	H	L	Y	K	L	L	V	I	G	D	L	G	V	G	K	T	S	I	I	K	R	Y	V	H	Q	-	-	N	F	-	-	-	-	S	S	H	Y	R	A	T	I	G	V	D	F	A
glo-1_Ce_NP_001024837.1		D	K	I	S	Y	K	V	L	V	I	G	D	P	G	V	G	K	T	S	I	I	R	R	F	V	H	N	-	-	V	F	-	-	-	-	S	S	N	Y	K	T	T	I	G	V	D	F	A
RAB7L1_Hs_NP_003920.1		R	D	H	L	F	K	V	L	V	V	G	D	A	A	V	G	K	T	S	L	V	Q	R	Y	S	Q	D	-	-	S	F	-	-	-	-	S	K	H	Y	K	S	T	V	G	V	D	F	A
RAB32_Hs_NP_006825.1		R	E	H	L	F	K	V	L	V	I	G	E	L	G	V	G	K	T	S	I	I	K	R	Y	V	H	Q	-	-	L	F	-	-	-	-	S	Q	H	Y	R	A	T	I	G	V	D	F	A
RAB21_Hs_NP_055814.1		R	A	Y	S	F	K	V	V	L	L	G	E	G	C	V	G	K	T	S	L	V	L	R	Y	C	E	N	-	-	K	F	-	-	-	-	N	D	K	H	I	T	T	L	Q	A	S	F	L
rab-21_Ce_NP_495854.1		K	S	F	K	F	K	I	V	L	L	G	E	G	C	V	G	K	S	S	L	V	L	R	F	V	E	N	-	-	K	F	-	-	-	-	S	C	K	H	L	S	T	I	Q	A	S	F	Q
RAB10_Hs_NP_057215.3		Y	D	L	L	F	K	L	L	L	I	G	D	S	G	V	G	K	T	C	V	L	F	R	F	S	D	D	-	-	A	F	-	-	-	-	N	T	T	F	I	S	T	I	G	I	D	F	K
rab-10_Ce_NP_491857.1		Y	D	M	L	F	K	L	L	L	I	G	D	S	G	V	G	K	T	C	I	L	Y	R	F	S	D	D	-	-	A	F	-	-	-	-	N	T	T	F	I	S	T	I	G	I	D	F	K
RAB7B_Hs_NP_796377.3		K	K	V	D	L	K	L	I	I	V	G	A	I	G	V	G	K	T	S	L	L	H	Q	Y	V	H	K	-	-	T	F	-	-	-	-	Y	E	E	Y	Q	T	T	L	G	A	S	I	L
RAB7A_Hs_NP_004628.4		K	K	V	L	L	K	V	I	I	L	G	D	S	G	V	G	K	T	S	L	M	N	Q	Y	V	N	K	-	-	K	F	-	-	-	-	S	N	Q	Y	K	A	T	I	G	A	D	F	L
rab-7_Ce_NP_496549.1		K	K	A	L	L	K	V	I	I	L	G	D	S	G	V	G	K	T	S	L	M	N	Q	Y	V	N	R	-	-	R	F	-	-	-	-	S	N	Q	Y	K	A	T	I	G	A	D	F	L
rab-11.1_Ce_NP_490675.1		Y	D	Y	L	F	K	V	V	L	I	G	D	S	G	V	G	K	S	N	L	L	S	R	F	T	R	N	-	-	E	F	-	-	-	-	N	L	E	S	K	S	T	I	G	V	E	F	A
RAB11B_Hs_NP_004209.2		Y	D	Y	L	F	K	V	V	L	I	G	D	S	G	V	G	K	S	N	L	L	S	R	F	T	R	N	-	-	E	F	-	-	-	-	N	L	E	S	K	S	T	I	G	V	E	F	A
RAB11A_Hs_NP_004654.1		Y	D	Y	L	F	K	V	V	L	I	G	D	S	G	V	G	K	S	N	L	L	S	R	F	T	R	N	-	-	E	F	-	-	-	-	N	L	E	S	K	S	T	I	G	V	E	F	A
rab-11.2_Ce_NP_001040696.1		Y	Y	Y	L	F	K	I	V	L	I	G	N	P	G	V	G	K	S	N	L	L	S	R	F	T	R	N	-	-	E	F	-	-	-	-	N	L	K	S	K	P	T	I	G	V	E	F	A
rab-28_Ce_NP_501609.1		D	D	K	V	I	K	I	V	V	V	G	D	G	A	S	G	K	T	S	I	C	Q	R	F	A	K	E	-	-	S	F	-	-	-	-	D	K	S	Y	H	Q	T	L	G	L	D	F	F
RAB28_Hs_NP_001017979.1		Q	D	R	Q	L	K	I	V	V	L	G	D	G	A	S	G	K	T	S	L	T	T	C	F	A	Q	E	-	-	T	F	-	-	-	-	G	K	Q	Y	K	Q	T	I	G	L	D	F	F
RAB30_Hs_NP_055303.2		Y	D	F	L	F	K	I	V	L	I	G	N	A	G	V	G	K	T	C	L	V	R	R	F	T	Q	G	-	-	L	F	-	-	-	-	P	P	G	Q	G	A	T	I	G	V	D	F	M
rab-30_Ce_NP_499328.1		Y	K	Y	L	F	K	V	V	L	V	G	N	A	G	V	G	K	T	C	L	V	R	K	F	T	Q	G	-	-	I	F	-	-	-	-	P	P	G	Q	S	A	T	I	G	V	D	F	M
RAB35_Hs_NP_006852.1		Y	D	H	L	F	K	L	L	I	I	G	D	S	G	V	G	K	S	S	L	L	L	R	F	A	D	N	-	-	T	F	-	-	-	-	S	G	S	Y	I	T	T	I	G	V	D	F	K
rab-35_Ce_NP_499454.1		Y	D	H	L	F	K	L	L	I	I	G	D	S	G	V	G	K	S	S	L	L	L	R	F	A	D	N	-	-	T	F	-	-	-	-	S	E	N	Y	I	T	T	I	G	V	D	F	K
RAB19_Hs_NP_001008749.2		F	D	Y	L	F	K	I	I	L	I	G	D	S	N	V	G	K	T	C	V	V	Q	H	F	K	S	G	-	-	V	Y	-	-	-	-	T	E	T	Q	Q	N	T	I	G	V	D	F	T
rab-19_Ce_NP_502576.1		F	D	Y	L	F	K	I	V	L	V	G	D	M	G	V	G	K	T	C	V	V	Q	R	F	R	N	G	-	-	T	F	-	-	-	-	V	D	R	Q	G	T	T	I	G	V	D	F	T
RAB43_Hs_NP_940892.1		Y	D	F	L	F	K	L	V	L	V	G	D	A	S	V	G	K	T	C	V	V	Q	R	F	K	T	G	-	-	A	F	-	-	-	-	S	E	R	Q	G	S	T	I	G	V	D	F	T
RAB34_Hs_NP_114140.4		G	F	K	I	S	K	V	I	V	V	G	D	L	S	V	G	K	T	C	L	I	N	R	F	C	K	D	-	-	T	F	-	-	-	-	D	K	N	Y	K	A	T	I	G	V	D	F	E
RAB36_Hs_NP_004905.2		G	L	K	L	S	K	V	V	V	V	G	D	L	Y	V	G	K	T	S	L	I	H	R	F	C	K	N	-	-	V	F	-	-	-	-	D	R	D	Y	K	A	T	I	G	V	D	F	E
Y71H2AM.12_Ce_NP_497608.1		T	I	K	T	V	K	V	V	V	V	G	E	S	G	A	G	K	T	A	L	L	T	C	F	L	D	N	-	-	T	F	-	-	-	-	E	T	D	P	L	T	T	I	G	I	D	F	K
RAB27A_Hs_NP_004571.2		Y	D	Y	L	I	K	F	L	A	L	G	D	S	G	V	G	K	T	S	V	L	Y	Q	Y	T	D	G	-	-	K	F	-	-	-	-	N	S	K	F	I	T	T	V	G	I	D	F	R
aex-6_Ce_NP_493376.1		Y	D	Y	L	I	K	F	L	A	L	G	D	S	G	V	G	K	T	S	F	L	H	R	Y	T	D	N	-	-	T	F	-	-	-	-	T	G	Q	F	I	S	T	V	G	I	D	F	K
rab-18_Ce_NP_741092.1		P	L	T	T	L	K	I	L	I	I	G	E	S	G	V	G	K	S	S	L	M	L	R	F	V	D	D	-	-	V	F	-	-	-	-	D	P	E	Q	A	A	T	I	G	V	D	F	R
RAB18_Hs_NP_067075.1		V	L	T	T	L	K	I	L	I	I	G	E	S	G	V	G	K	S	S	L	L	L	R	F	T	D	D	-	-	T	F	-	-	-	-	D	P	E	L	A	A	T	I	G	V	D	F	K
RAB23_Hs_NP_057361.3		M	E	V	A	I	K	M	V	V	V	G	N	G	A	V	G	K	S	S	M	I	Q	R	Y	C	K	G	-	-	I	F	-	-	-	-	T	K	D	Y	K	K	T	I	G	V	D	F	L
ZK669.5_Ce_NP_001040832.1		Y	D	R	V	F	K	F	L	I	F	G	G	K	S	V	G	K	K	T	L	L	R	S	F	C	T	E	-	-	G	D	-	-	-	-	N	E	S	I	W	T	S	L	T	V	D	-	-
rab-37_Ce_NP_001041294.1		E	L	T	T	F	K	V	M	L	L	G	D	S	C	T	G	K	T	C	L	L	I	R	Y	K	D	G	-	-	A	F	-	-	-	L	N	N	N	F	I	S	T	V	G	I	D	Y	R
RAB37_Hs_NP_001006639.1		Y	D	L	T	G	K	V	M	L	L	G	D	T	G	V	G	K	T	C	F	L	I	Q	F	K	D	G	-	-	A	F	-	-	-	L	S	G	T	F	I	A	T	V	G	I	D	F	R
4R79.2_Ce_NP_503120.1		P	D	R	I	F	K	V	V	F	V	G	D	S	A	V	G	K	T	C	F	L	H	R	F	C	H	N	-	-	R	F	-	-	-	-	K	P	L	F	N	A	T	I	G	V	D	F	T
RAB44_Hs_XP_003403839.1		P	D	Y	L	F	H	V	I	F	L	G	D	S	N	V	G	K	T	S	F	L	H	L	L	H	Q	N	-	-	S	F	-	-	-	-	A	T	G	L	T	A	T	V	G	V	D	F	R
RAB9A_Hs_NP_004242.1		K	S	S	L	F	K	V	I	L	L	G	D	G	G	V	G	K	S	S	L	M	N	R	Y	V	T	N	-	-	K	F	-	-	-	-	D	T	Q	L	F	H	T	I	G	V	E	F	L
RAB4A_Hs_NP_004569.2		Y	D	F	L	F	K	F	L	V	I	G	N	A	G	T	G	K	S	C	L	L	H	Q	F	I	E	K	-	-	K	F	-	-	-	-	K	D	D	S	N	H	T	I	G	V	E	F	G
RAB12_Hs_NP_001020471.2		A	D	F	K	L	Q	V	I	I	I	G	S	R	G	V	G	K	T	S	L	M	E	R	F	T	D	D	-	-	T	F	-	-	-	-	C	E	A	C	K	S	T	V	G	V	D	F	K
RAB13_Hs_NP_002861.1		Y	D	H	L	F	K	L	L	L	I	G	D	S	G	V	G	K	T	C	L	I	I	R	F	A	E	D	-	-	N	F	-	-	-	-	N	N	T	Y	I	S	T	I	G	I	D	F	K
RAB14_Hs_NP_057406.2		Y	S	Y	I	F	K	Y	I	I	I	G	D	M	G	V	G	K	S	C	L	L	H	Q	F	T	E	K	-	-	K	F	-	-	-	-	M	A	D	C	P	H	T	I	G	V	E	F	G
RAB15_Hs_NP_941959.1		Y	D	V	L	F	R	L	L	L	I	G	D	S	G	V	G	K	T	C	L	L	C	R	F	T	D	N	-	-	E	F	-	-	-	-	H	S	S	H	I	S	T	I	G	V	D	F	K
RAB17_Hs_NP_071894.1		Q	P	R	V	F	K	L	V	L	L	G	S	G	S	V	G	K	S	S	L	A	L	R	Y	V	K	N	-	-	D	F	-	-	-	-	-	K	S	I	L	P	T	V	G	C	A	F	F
RAB20_Hs_NP_060287.1		R	K	P	D	S	K	I	V	L	L	G	D	M	N	V	G	K	T	S	L	L	Q	R	Y	M	E	R	-	-	R	F	-	-	-	-	P	D	T	-	V	S	T	V	G	G	A	F	Y
RAB22A_Hs_NP_006859.2		A	I	R	E	L	K	V	C	L	L	G	D	T	G	V	G	K	S	S	I	V	C	R	F	V	Q	D	-	-	H	F	-	-	-	-	D	H	N	I	S	P	T	I	G	A	S	F	M
RAB24_Hs_NP_001026847.1		Q	R	V	D	V	K	V	V	M	L	G	K	E	Y	V	G	K	T	S	L	V	E	R	Y	V	H	D	-	-	R	F	-	-	-	L	V	G	P	Y	Q	N	T	I	G	A	A	F	V
RAB25_Hs_NP_065120.2		Y	N	F	V	F	K	V	V	L	I	G	E	S	G	V	G	K	T	N	L	L	S	R	F	T	R	N	-	-	E	F	-	-	-	-	S	H	D	S	R	T	T	I	G	V	E	F	S
RAB26_Hs_NP_055168.2		Y	D	V	A	F	K	V	M	L	V	G	D	S	G	V	G	K	T	C	L	L	V	R	F	K	D	G	-	-	A	F	-	-	-	L	A	G	T	F	I	S	T	V	G	I	D	F	R
RAB41_Hs_NP_001027898.2		S	L	C	K	S	K	L	L	F	L	G	E	Q	S	V	G	K	T	S	I	I	S	R	F	M	Y	N	-	-	S	F	-	-	-	-	G	C	A	C	Q	A	T	V	G	I	D	F	L
RAB42_Hs_NP_001180461.1		C	R	Y	Q	F	R	V	A	L	L	G	D	A	A	V	G	K	T	S	L	L	R	S	Y	E	P	E	-	-	-	-	-	-	-	-	-	-	-	P	E	P	T	V	G	A	E	C	Y
IFT27_Hs_NP_006851.1		M	V	K	L	A	A	K	C	I	L	A	D	P	A	V	G	K	T	A	L	A	Q	I	F	R	S	D	G	A	H	F	-	-	-	-	Q	K	S	Y	T	L	T	T	G	M	D	L	V
RAB40C_Hs_NP_066991.3		Y	D	Y	L	L	K	F	L	L	V	G	D	S	D	V	G	K	G	E	I	L	E	S	L	Q	D	G	-	-	A	A	-	-	-	-	E	S	P	Y	A	Y	S	N	G	I	D	Y	K
C56E6.2_Ce_NP_495318.2		D	V	G	A	-	D	Y	R	-	-	-	-	-	-	D	R	E	D	V	V	-	R	-	-	-	-	-	-	-	-	-	-	-	-	-	-	-	-	-	-	-	-	-	-	-	-	-	-
RAB3C_Hs_NP_612462.1		T	V	F	K	-	N	-	-	-	-	-	-	-	-	-	-	E	K	R	I	-	K	-	-	-	-	-	-	-	-	-	-	-	-	-	-	-	-	-	-	-	-	-	-	-	-	-	-
rab-3_Ce_NP_001021973.1		T	V	F	R	-	G	-	-	-	-	-	-	-	-	-	-	D	K	R	V	-	K	-	-	-	-	-	-	-	-	-	-	-	-	-	-	-	-	-	-	-	-	-	-	-	-	-	-
tag-312_Ce_NP_508523.1		T	V	N	V	-	D	-	-	-	-	-	-	-	-	-	-	G	R	N	V	-	A	-	-	-	-	-	-	-	-	-	-	-	-	-	-	-	-	-	-	-	-	-	-	-	-	-	-
RASEF_Hs_NP_689786.2		T	L	I	V	-	D	-	-	-	-	-	-	-	-	-	-	G	E	R	T	-	V	-	-	-	-	-	-	-	-	-	-	-	-	-	-	-	-	-	-	-	-	-	-	-	-	-	-
rab-1_Ce_NP_503397.1		T	I	E	L	-	D	-	-	-	-	-	-	-	-	-	-	G	K	T	I	-	K	-	-	-	-	-	-	-	-	-	-	-	-	-	-	-	-	-	-	-	-	-	-	-	-	-	-
RAB1A_Hs_NP_004152.1		T	I	E	L	-	D	-	-	-	-	-	-	-	-	-	-	G	K	T	I	-	K	-	-	-	-	-	-	-	-	-	-	-	-	-	-	-	-	-	-	-	-	-	-	-	-	-	-
rab-8_Ce_NP_491199.2		T	I	E	L	-	D	-	-	-	-	-	-	-	-	-	-	G	K	K	I	-	K	-	-	-	-	-	-	-	-	-	-	-	-	-	-	-	-	-	-	-	-	-	-	-	-	-	-
RAB8A_Hs_NP_005361.2		T	I	E	L	-	D	-	-	-	-	-	-	-	-	-	-	G	K	R	I	-	K	-	-	-	-	-	-	-	-	-	-	-	-	-	-	-	-	-	-	-	-	-	-	-	-	-	-
rab-39_Ce_NP_495984.2		M	I	E	L	R	P	-	-	-	-	-	-	-	-	-	-	G	Y	R	V	-	K	-	-	-	-	-	-	-	-	-	-	-	-	-	-	-	-	-	-	-	-	-	-	-	-	-	-
RAB39A_Hs_NP_059986.1		L	L	E	I	E	P	-	-	-	-	-	-	-	-	-	-	G	K	R	I	-	K	-	-	-	-	-	-	-	-	-	-	-	-	-	-	-	-	-	-	-	-	-	-	-	-	-	-
RAB2B_Hs_NP_116235.2		M	V	N	I	-	D	-	-	-	-	-	-	-	-	-	-	G	K	Q	I	-	K	-	-	-	-	-	-	-	-	-	-	-	-	-	-	-	-	-	-	-	-	-	-	-	-	-	-
unc-108_Ce_NP_491233.1		M	V	T	I	-	D	-	-	-	-	-	-	-	-	-	-	G	K	Q	I	-	K	-	-	-	-	-	-	-	-	-	-	-	-	-	-	-	-	-	-	-	-	-	-	-	-	-	-
F11A5.3_Ce_NP_507083.1		D	L	Q	I	-	D	-	-	-	-	-	-	-	-	-	-	K	Y	K	V	-	R	-	-	-	-	-	-	-	-	-	-	-	-	-	-	-	-	-	-	-	-	-	-	-	-	-	-
F11A5.4_Ce_NP_507084.1		N	L	E	I	-	D	-	-	-	-	-	-	-	-	-	-	R	K	K	V	-	K	-	-	-	-	-	-	-	-	-	-	-	-	-	-	-	-	-	-	-	-	-	-	-	-	-	-
rab-5_Ce_NP_492481.1		T	V	C	L	-	D	-	-	-	-	-	-	-	-	-	-	D	A	T	I	-	K	-	-	-	-	-	-	-	-	-	-	-	-	-	-	-	-	-	-	-	-	-	-	-	-	-	-
RAB5C_Hs_NP_004574.2		T	V	C	L	-	D	-	-	-	-	-	-	-	-	-	-	D	T	T	V	-	K	-	-	-	-	-	-	-	-	-	-	-	-	-	-	-	-	-	-	-	-	-	-	-	-	-	-
RAB33A_Hs_NP_004785.1		T	V	E	I	-	E	-	-	-	-	-	-	-	-	-	-	G	E	K	I	-	K	-	-	-	-	-	-	-	-	-	-	-	-	-	-	-	-	-	-	-	-	-	-	-	-	-	-
rab-33_Ce_NP_499314.1		S	C	V	I	-	E	-	-	-	-	-	-	-	-	-	-	N	E	L	L	-	R	-	-	-	-	-	-	-	-	-	-	-	-	-	-	-	-	-	-	-	-	-	-	-	-	-	-
RAB6A_Hs_NP_942599.1		T	M	Y	L	-	E	-	-	-	-	-	-	-	-	-	-	D	R	T	V	-	R	-	-	-	-	-	-	-	-	-	-	-	-	-	-	-	-	-	-	-	-	-	-	-	-	-	-
rab-6.1_Ce_NP_498993.1		T	M	Y	L	-	E	-	-	-	-	-	-	-	-	-	-	D	R	T	I	-	R	-	-	-	-	-	-	-	-	-	-	-	-	-	-	-	-	-	-	-	-	-	-	-	-	-	-
rab-6.2_Ce_NP_510790.1		T	M	Y	L	-	E	-	-	-	-	-	-	-	-	-	-	D	R	T	V	-	R	-	-	-	-	-	-	-	-	-	-	-	-	-	-	-	-	-	-	-	-	-	-	-	-	-	-
K02E10.1_Ce_NP_508455.2		T	I	K	L	-	G	-	-	-	-	-	-	-	-	-	-	R	D	K	I	-	R	-	-	-	-	-	-	-	-	-	-	-	-	-	-	-	-	-	-	-	-	-	-	-	-	-	-
rab-14_Ce_NP_510572.1		I	I	E	V	-	S	-	-	-	-	-	-	-	-	-	-	G	Q	K	I	-	K	-	-	-	-	-	-	-	-	-	-	-	-	-	-	-	-	-	-	-	-	-	-	-	-	-	-
RAB38_Hs_NP_071732.1		V	L	H	W	D	P	-	-	-	-	-	-	-	-	-	-	E	T	V	V	-	R	-	-	-	-	-	-	-	-	-	-	-	-	-	-	-	-	-	-	-	-	-	-	-	-	-	-
glo-1_Ce_NP_001024837.1		I	L	P	V	D	E	-	-	-	-	-	-	-	-	-	-	N	T	V	V	-	H	-	-	-	-	-	-	-	-	-	-	-	-	-	-	-	-	-	-	-	-	-	-	-	-	-	-
RAB7L1_Hs_NP_003920.1		V	L	Q	W	S	D	-	-	-	-	-	-	-	-	-	-	Y	E	I	V	-	R	-	-	-	-	-	-	-	-	-	-	-	-	-	-	-	-	-	-	-	-	-	-	-	-	-	-
RAB32_Hs_NP_006825.1		V	L	N	W	D	S	-	-	-	-	-	-	-	-	-	-	R	T	L	V	-	R	-	-	-	-	-	-	-	-	-	-	-	-	-	-	-	-	-	-	-	-	-	-	-	-	-	-
RAB21_Hs_NP_055814.1		K	L	N	I	-	G	-	-	-	-	-	-	-	-	-	-	G	K	R	V	-	N	-	-	-	-	-	-	-	-	-	-	-	-	-	-	-	-	-	-	-	-	-	-	-	-	-	-
rab-21_Ce_NP_495854.1		T	V	N	V	-	E	-	-	-	-	-	-	-	-	-	-	D	C	Q	A	-	D	-	-	-	-	-	-	-	-	-	-	-	-	-	-	-	-	-	-	-	-	-	-	-	-	-	-
RAB10_Hs_NP_057215.3		T	V	E	L	-	Q	-	-	-	-	-	-	-	-	-	-	G	K	K	I	-	K	-	-	-	-	-	-	-	-	-	-	-	-	-	-	-	-	-	-	-	-	-	-	-	-	-	-
rab-10_Ce_NP_491857.1		T	I	E	L	-	K	-	-	-	-	-	-	-	-	-	-	G	K	K	I	-	K	-	-	-	-	-	-	-	-	-	-	-	-	-	-	-	-	-	-	-	-	-	-	-	-	-	-
RAB7B_Hs_NP_796377.3		I	I	I	L	-	G	-	-	-	-	-	-	-	-	-	-	D	T	T	L	-	K	-	-	-	-	-	-	-	-	-	-	-	-	-	-	-	-	-	-	-	-	-	-	-	-	-	-
RAB7A_Hs_NP_004628.4		E	V	M	V	-	D	-	-	-	-	-	-	-	-	-	-	D	R	L	V	-	T	-	-	-	-	-	-	-	-	-	-	-	-	-	-	-	-	-	-	-	-	-	-	-	-	-	-
rab-7_Ce_NP_496549.1		D	V	N	I	-	D	-	-	-	-	-	-	-	-	-	-	D	R	T	V	-	T	-	-	-	-	-	-	-	-	-	-	-	-	-	-	-	-	-	-	-	-	-	-	-	-	-	-
rab-11.1_Ce_NP_490675.1		S	I	S	V	-	E	-	-	-	-	-	-	-	-	-	-	G	K	T	V	-	K	-	-	-	-	-	-	-	-	-	-	-	-	-	-	-	-	-	-	-	-	-	-	-	-	-	-
RAB11B_Hs_NP_004209.2		S	I	Q	V	-	D	-	-	-	-	-	-	-	-	-	-	G	K	T	I	-	K	-	-	-	-	-	-	-	-	-	-	-	-	-	-	-	-	-	-	-	-	-	-	-	-	-	-
RAB11A_Hs_NP_004654.1		S	I	Q	V	-	D	-	-	-	-	-	-	-	-	-	-	G	K	T	I	-	K	-	-	-	-	-	-	-	-	-	-	-	-	-	-	-	-	-	-	-	-	-	-	-	-	-	-
rab-11.2_Ce_NP_001040696.1		I	I	S	V	-	E	-	-	-	-	-	-	-	-	-	-	G	K	A	V	-	K	-	-	-	-	-	-	-	-	-	-	-	-	-	-	-	-	-	-	-	-	-	-	-	-	-	-
rab-28_Ce_NP_501609.1		R	I	T	L	P	H	-	-	-	-	-	-	-	-	-	-	E	M	Q	V	-	L	-	-	-	-	-	-	-	-	-	-	-	-	-	-	-	-	-	-	-	-	-	-	-	-	-	-
RAB28_Hs_NP_001017979.1		R	I	T	L	P	G	-	-	-	-	-	-	-	-	-	-	N	L	N	V	-	T	-	-	-	-	-	-	-	-	-	-	-	-	-	-	-	-	-	-	-	-	-	-	-	-	-	-
RAB30_Hs_NP_055303.2		T	V	E	I	-	N	-	-	-	-	-	-	-	-	-	-	G	E	K	V	-	K	-	-	-	-	-	-	-	-	-	-	-	-	-	-	-	-	-	-	-	-	-	-	-	-	-	-
rab-30_Ce_NP_499328.1		T	V	K	V	-	G	-	-	-	-	-	-	-	-	-	-	N	D	K	I	-	K	-	-	-	-	-	-	-	-	-	-	-	-	-	-	-	-	-	-	-	-	-	-	-	-	-	-
RAB35_Hs_NP_006852.1		T	V	E	I	-	N	-	-	-	-	-	-	-	-	-	-	G	E	K	V	-	K	-	-	-	-	-	-	-	-	-	-	-	-	-	-	-	-	-	-	-	-	-	-	-	-	-	-
rab-35_Ce_NP_499454.1		T	M	D	I	-	N	-	-	-	-	-	-	-	-	-	-	G	Q	R	V	-	K	-	-	-	-	-	-	-	-	-	-	-	-	-	-	-	-	-	-	-	-	-	-	-	-	-	-
RAB19_Hs_NP_001008749.2		S	L	D	I	-	D	-	-	-	-	-	-	-	-	-	-	G	K	K	V	-	K	N	S	S	A	S	I	I	T	F	A	S	I	Q	I	H	G	Q	T	Q	K	M	S	P	Q	I	W
rab-19_Ce_NP_502576.1		T	L	V	V	-	D	-	-	-	-	-	-	-	-	-	-	G	K	R	V	-	K	-	-	-	-	-	-	-	-	-	-	-	-	-	-	-	-	-	-	-	-	-	-	-	-	-	-
RAB43_Hs_NP_940892.1		T	L	E	I	-	Q	-	-	-	-	-	-	-	-	-	-	G	K	R	V	-	K	-	-	-	-	-	-	-	-	-	-	-	-	-	-	-	-	-	-	-	-	-	-	-	-	-	-
RAB34_Hs_NP_114140.4		R	F	E	V	-	L	-	-	-	-	-	-	-	-	-	-	G	I	P	F	-	S	-	-	-	-	-	-	-	-	-	-	-	-	-	-	-	-	-	-	-	-	-	-	-	-	-	-
RAB36_Hs_NP_004905.2		R	F	E	I	-	A	-	-	-	-	-	-	-	-	-	-	G	I	P	Y	-	S	-	-	-	-	-	-	-	-	-	-	-	-	-	-	-	-	-	-	-	-	-	-	-	-	-	-
Y71H2AM.12_Ce_NP_497608.1		I	V	Q	L	N	D	-	-	-	-	-	-	-	-	-	-	G	Q	S	I	-	R	-	-	-	-	-	-	-	-	-	-	-	-	-	-	-	-	-	-	-	-	-	-	-	-	-	-
RAB27A_Hs_NP_004571.2		R	V	V	Y	-	R	A	S	G	P	D	G	A	T	G	R	G	Q	R	I	-	H	-	-	-	-	-	-	-	-	-	-	-	-	-	-	-	-	-	-	-	-	-	-	-	-	-	-
aex-6_Ce_NP_493376.1		K	V	V	Y	K	S	-	-	S	R	G	G	F	G	G	R	G	Q	R	V	-	L	-	-	-	-	-	-	-	-	-	-	-	-	-	-	-	-	-	-	-	-	-	-	-	-	-	-
rab-18_Ce_NP_741092.1		S	M	A	I	-	D	-	-	-	-	-	-	-	-	-	-	G	N	R	V	-	K	-	-	-	-	-	-	-	-	-	-	-	-	-	-	-	-	-	-	-	-	-	-	-	-	-	-
RAB18_Hs_NP_067075.1		T	I	S	V	-	D	-	-	-	-	-	-	-	-	-	-	G	N	K	A	-	K	-	-	-	-	-	-	-	-	-	-	-	-	-	-	-	-	-	-	-	-	-	-	-	-	-	-
RAB23_Hs_NP_057361.3		Q	I	Q	V	-	N	-	-	-	-	-	-	-	-	-	-	D	E	D	V	-	R	-	-	-	-	-	-	-	-	-	-	-	-	-	-	-	-	-	-	-	-	-	-	-	-	-	-
ZK669.5_Ce_NP_001040832.1		K	V	L	I	-	-	-	-	-	-	-	-	-	-	-	-	E	A	T	V	-	-	-	-	-	-	-	-	-	-	-	-	-	-	-	-	-	-	-	-	-	-	-	-	-	-	-	-
rab-37_Ce_NP_001041294.1		L	I	T	M	-	G	-	-	-	-	-	-	-	-	-	-	D	K	K	V	-	K	-	-	-	-	-	-	-	-	-	-	-	-	-	-	-	-	-	-	-	-	-	-	-	-	-	-
RAB37_Hs_NP_001006639.1		V	V	T	V	-	D	-	-	-	-	-	-	-	-	-	-	G	V	R	V	-	K	-	-	-	-	-	-	-	-	-	-	-	-	-	-	-	-	-	-	-	-	-	-	-	-	-	-
4R79.2_Ce_NP_503120.1		T	M	K	I	P	P	-	-	-	-	-	-	-	-	-	-	N	R	A	I	-	A	-	-	-	-	-	-	-	-	-	-	-	-	-	-	-	-	-	-	-	-	-	-	-	-	-	-
RAB44_Hs_XP_003403839.1		T	L	L	V	-	D	-	-	-	-	-	-	-	-	-	-	N	K	C	F	-	V	-	-	-	-	-	-	-	-	-	-	-	-	-	-	-	-	-	-	-	-	-	-	-	-	-	-
RAB9A_Hs_NP_004242.1		D	L	E	V	-	D	-	-	-	-	-	-	-	-	-	-	G	H	F	V	-	T	-	-	-	-	-	-	-	-	-	-	-	-	-	-	-	-	-	-	-	-	-	-	-	-	-	-
RAB4A_Hs_NP_004569.2		I	I	N	V	-	G	-	-	-	-	-	-	-	-	-	-	G	K	Y	V	-	K	-	-	-	-	-	-	-	-	-	-	-	-	-	-	-	-	-	-	-	-	-	-	-	-	-	-
RAB12_Hs_NP_001020471.2		T	V	E	L	-	R	-	-	-	-	-	-	-	-	-	-	G	K	K	I	-	R	-	-	-	-	-	-	-	-	-	-	-	-	-	-	-	-	-	-	-	-	-	-	-	-	-	-
RAB13_Hs_NP_002861.1		T	V	D	I	-	E	-	-	-	-	-	-	-	-	-	-	G	K	K	I	-	K	-	-	-	-	-	-	-	-	-	-	-	-	-	-	-	-	-	-	-	-	-	-	-	-	-	-
RAB14_Hs_NP_057406.2		I	I	E	V	-	S	-	-	-	-	-	-	-	-	-	-	G	Q	K	I	-	K	-	-	-	-	-	-	-	-	-	-	-	-	-	-	-	-	-	-	-	-	-	-	-	-	-	-
RAB15_Hs_NP_941959.1		T	I	E	V	-	D	-	-	-	-	-	-	-	-	-	-	G	I	K	V	-	R	-	-	-	-	-	-	-	-	-	-	-	-	-	-	-	-	-	-	-	-	-	-	-	-	-	-
RAB17_Hs_NP_071894.1		V	V	D	V	-	G	-	-	-	-	-	-	-	-	-	-	A	T	S	L	-	K	-	-	-	-	-	-	-	-	-	-	-	-	-	-	-	-	-	-	-	-	-	-	-	-	-	-
RAB20_Hs_NP_060287.1		Q	W	R	S	Y	N	-	-	-	-	-	-	-	-	-	-	-	-	-	-	-	-	-	-	-	-	-	-	-	-	-	-	-	-	-	-	-	-	-	-	-	-	-	-	-	-	-	-
RAB22A_Hs_NP_006859.2		T	V	P	C	-	-	-	-	-	-	-	-	-	-	-	-	G	N	E	L	H	K	-	-	-	-	-	-	-	-	-	-	-	-	-	-	-	-	-	-	-	-	-	-	-	-	-	-
RAB24_Hs_NP_001026847.1		V	M	S	V	-	G	-	-	-	-	-	-	-	-	-	-	D	R	T	V	-	T	-	-	-	-	-	-	-	-	-	-	-	-	-	-	-	-	-	-	-	-	-	-	-	-	-	-
RAB25_Hs_NP_065120.2		T	V	M	L	-	G	-	-	-	-	-	-	-	-	-	-	T	A	A	V	-	K	-	-	-	-	-	-	-	-	-	-	-	-	-	-	-	-	-	-	-	-	-	-	-	-	-	-
RAB26_Hs_NP_055168.2		V	L	D	V	-	D	-	-	-	-	-	-	-	-	-	-	G	V	K	V	-	K	-	-	-	-	-	-	-	-	-	-	-	-	-	-	-	-	-	-	-	-	-	-	-	-	-	-
RAB41_Hs_NP_001027898.2		T	M	Y	L	-	E	-	-	-	-	-	-	-	-	-	-	D	Q	I	V	-	Q	-	-	-	-	-	-	-	-	-	-	-	-	-	-	-	-	-	-	-	-	-	-	-	-	-	-
RAB42_Hs_NP_001180461.1		A	L	Q	L	R	A	-	-	-	-	-	-	-	-	-	-	G	P	R	V	-	K	-	-	-	-	-	-	-	-	-	-	-	-	-	-	-	-	-	-	-	-	-	-	-	-	-	-
IFT27_Hs_NP_006851.1		T	V	P	V	P	D	T	-	-	-	-	-	-	-	-	-	G	D	S	V	-	E	-	-	-	-	-	-	-	-	-	-	-	-	-	-	-	-	-	-	-	-	-	-	-	-	-	-
RAB40C_Hs_NP_066991.3		T	I	L	L	-	D	-	-	-	-	-	-	-	-	-	-	G	R	R	V	-	K	-	-	-	-	-	-	-	-	-	-	-	-	-	-	-	-	-	-	-	-	-	-	-	-	-	-
C56E6.2_Ce_NP_495318.2		-	-	-	-	-	-	-	-	-	-	-	-	-	-	-	-	-	-	-	L	Q	V	W	D	T	A	G	Q	E	R	F	R	-	C	M	V	P	M	Y	M	R	N	A	D	A	A	L	I
RAB3C_Hs_NP_612462.1		-	-	-	-	-	-	-	-	-	-	-	-	-	-	-	-	-	-	-	L	Q	I	W	D	T	A	G	Q	E	R	Y	R	-	T	I	T	T	A	Y	Y	R	G	A	M	G	F	I	L
rab-3_Ce_NP_001021973.1		-	-	-	-	-	-	-	-	-	-	-	-	-	-	-	-	-	-	-	L	Q	I	W	D	T	A	G	Q	E	R	Y	R	-	T	I	T	T	A	Y	Y	R	G	A	M	G	F	I	L
tag-312_Ce_NP_508523.1		-	-	-	-	-	-	-	-	-	-	-	-	-	-	-	-	-	-	-	L	Q	L	W	D	T	A	G	Q	E	R	F	R	-	S	L	C	K	S	Y	F	R	R	A	D	G	A	I	L
RASEF_Hs_NP_689786.2		-	-	-	-	-	-	-	-	-	-	-	-	-	-	-	-	-	-	-	L	Q	L	W	D	T	A	G	Q	E	R	F	R	-	S	I	A	K	S	Y	F	R	K	A	D	G	V	L	L
rab-1_Ce_NP_503397.1		-	-	-	-	-	-	-	-	-	-	-	-	-	-	-	-	-	-	-	L	Q	I	W	D	T	A	G	Q	E	R	F	R	-	T	I	T	S	S	Y	Y	R	G	A	H	G	I	I	V
RAB1A_Hs_NP_004152.1		-	-	-	-	-	-	-	-	-	-	-	-	-	-	-	-	-	-	-	L	Q	I	W	D	T	A	G	Q	E	R	F	R	-	T	I	T	S	S	Y	Y	R	G	A	H	G	I	I	V
rab-8_Ce_NP_491199.2		-	-	-	-	-	-	-	-	-	-	-	-	-	-	-	-	-	-	-	L	Q	I	W	D	T	A	G	Q	E	R	F	R	-	T	I	T	T	A	Y	Y	R	G	A	M	G	I	I	L
RAB8A_Hs_NP_005361.2		-	-	-	-	-	-	-	-	-	-	-	-	-	-	-	-	-	-	-	L	Q	I	W	D	T	A	G	Q	E	R	F	R	-	T	I	T	T	A	Y	Y	R	G	A	M	G	I	M	L
rab-39_Ce_NP_495984.2		-	-	-	-	-	-	-	-	-	-	-	-	-	-	-	-	-	-	-	L	Q	L	W	D	T	A	G	Q	E	K	F	R	-	S	I	T	K	S	Y	Y	R	N	S	V	G	V	L	A
RAB39A_Hs_NP_059986.1		-	-	-	-	-	-	-	-	-	-	-	-	-	-	-	-	-	-	-	L	Q	L	W	D	T	A	G	Q	E	R	F	R	-	S	I	T	R	S	Y	Y	R	N	S	V	G	G	F	L
RAB2B_Hs_NP_116235.2		-	-	-	-	-	-	-	-	-	-	-	-	-	-	-	-	-	-	-	L	Q	I	W	D	T	A	G	Q	E	S	F	R	-	S	I	T	R	S	Y	Y	R	G	A	A	G	A	L	L
unc-108_Ce_NP_491233.1		-	-	-	-	-	-	-	-	-	-	-	-	-	-	-	-	-	-	-	L	Q	I	W	D	T	A	G	Q	E	S	F	R	-	S	I	T	R	S	Y	Y	R	G	A	A	G	A	L	L
F11A5.3_Ce_NP_507083.1		-	-	-	-	-	-	-	-	-	-	-	-	-	-	-	-	-	-	-	L	R	V	W	D	T	C	G	Q	E	N	F	R	-	S	I	I	R	A	Y	Y	R	N	A	L	G	A	L	L
F11A5.4_Ce_NP_507084.1		-	-	-	-	-	-	-	-	-	-	-	-	-	-	-	-	-	-	-	L	H	V	W	D	T	C	G	Q	E	R	F	R	-	S	L	V	G	S	Y	Y	R	H	A	I	G	A	L	L
rab-5_Ce_NP_492481.1		-	-	-	-	-	-	-	-	-	-	-	-	-	-	-	-	-	-	-	F	E	I	W	D	T	A	G	Q	E	R	Y	H	-	S	L	A	P	M	Y	Y	R	G	A	Q	A	A	I	V
RAB5C_Hs_NP_004574.2		-	-	-	-	-	-	-	-	-	-	-	-	-	-	-	-	-	-	-	F	E	I	W	D	T	A	G	Q	E	R	Y	H	-	S	L	A	P	M	Y	Y	R	G	A	Q	A	A	I	V
RAB33A_Hs_NP_004785.1		-	-	-	-	-	-	-	-	-	-	-	-	-	-	-	-	-	-	-	V	Q	V	W	D	T	A	G	Q	E	R	F	R	K	S	M	V	E	H	Y	Y	R	N	V	H	A	V	V	F
rab-33_Ce_NP_499314.1		-	-	-	-	-	-	-	-	-	-	-	-	-	-	-	-	-	-	-	V	Q	L	W	D	T	A	G	Q	E	R	Y	R	Q	S	I	V	A	H	Y	Y	R	N	V	N	A	V	V	F
RAB6A_Hs_NP_942599.1		-	-	-	-	-	-	-	-	-	-	-	-	-	-	-	-	-	-	-	L	Q	L	W	D	T	A	G	Q	E	R	F	R	-	S	L	I	P	S	Y	I	R	D	S	T	V	A	V	V
rab-6.1_Ce_NP_498993.1		-	-	-	-	-	-	-	-	-	-	-	-	-	-	-	-	-	-	-	L	Q	L	W	D	T	A	G	Q	E	R	F	R	-	S	L	I	P	S	Y	I	R	D	S	S	V	A	V	V
rab-6.2_Ce_NP_510790.1		-	-	-	-	-	-	-	-	-	-	-	-	-	-	-	-	-	-	-	L	Q	L	W	D	T	A	G	Q	E	R	F	R	-	S	L	I	P	S	Y	I	R	D	S	T	V	A	V	V
K02E10.1_Ce_NP_508455.2		-	-	-	-	-	-	-	-	-	-	-	-	-	-	-	-	-	-	-	L	E	L	W	D	T	A	G	M	E	R	Y	R	-	T	I	Y	N	S	Y	Y	H	S	A	H	G	V	M	C
rab-14_Ce_NP_510572.1		-	-	-	-	-	-	-	-	-	-	-	-	-	-	-	-	-	-	-	L	Q	I	W	D	T	A	G	Q	E	R	F	R	-	A	V	T	R	S	Y	Y	R	G	A	A	G	A	L	M
RAB38_Hs_NP_071732.1		-	-	-	-	-	-	-	-	-	-	-	-	-	-	-	-	-	-	-	L	Q	L	W	D	I	A	G	Q	E	R	F	G	-	N	M	T	R	V	Y	Y	R	E	A	M	G	A	F	I
glo-1_Ce_NP_001024837.1		-	-	-	-	-	-	-	-	-	-	-	-	-	-	-	-	-	-	-	L	Q	I	W	D	I	S	G	Q	D	R	Y	G	-	V	M	T	R	V	Y	Y	K	D	A	H	A	A	I	I
RAB7L1_Hs_NP_003920.1		-	-	-	-	-	-	-	-	-	-	-	-	-	-	-	-	-	-	-	L	Q	L	W	D	I	A	G	Q	E	R	F	T	-	S	M	T	R	L	Y	Y	R	D	A	S	A	C	V	I
RAB32_Hs_NP_006825.1		-	-	-	-	-	-	-	-	-	-	-	-	-	-	-	-	-	-	-	L	Q	L	W	D	I	A	G	Q	E	R	F	G	-	N	M	T	R	V	Y	Y	K	E	A	V	G	A	F	V
RAB21_Hs_NP_055814.1		-	-	-	-	-	-	-	-	-	-	-	-	-	-	-	-	-	-	-	L	A	I	W	D	T	A	G	Q	E	R	F	H	-	A	L	G	P	I	Y	Y	R	D	S	N	G	A	I	L
rab-21_Ce_NP_495854.1		-	-	-	-	-	-	-	-	-	-	-	-	-	-	-	-	-	-	-	L	H	I	W	D	T	A	G	Q	E	K	Y	H	-	A	L	G	P	I	Y	Y	R	G	S	N	G	V	L	L
RAB10_Hs_NP_057215.3		-	-	-	-	-	-	-	-	-	-	-	-	-	-	-	-	-	-	-	L	Q	I	W	D	T	A	G	Q	E	R	F	H	-	T	I	T	T	S	Y	Y	R	G	A	M	G	I	M	L
rab-10_Ce_NP_491857.1		-	-	-	-	-	-	-	-	-	-	-	-	-	-	-	-	-	-	-	L	Q	I	W	D	T	A	G	Q	E	R	F	H	-	T	I	T	T	S	Y	Y	R	G	A	M	G	I	M	L
RAB7B_Hs_NP_796377.3		-	-	-	-	-	-	-	-	-	-	-	-	-	-	-	-	-	-	-	L	Q	I	W	D	T	G	G	Q	E	R	F	R	-	S	M	V	S	T	F	Y	K	G	S	D	G	C	I	L
RAB7A_Hs_NP_004628.4		-	-	-	-	-	-	-	-	-	-	-	-	-	-	-	-	-	-	-	M	Q	I	W	D	T	A	G	Q	E	R	F	Q	-	S	L	G	V	A	F	Y	R	G	A	D	C	C	V	L
rab-7_Ce_NP_496549.1		-	-	-	-	-	-	-	-	-	-	-	-	-	-	-	-	-	-	-	L	Q	I	W	D	T	A	G	Q	E	R	F	Q	-	S	L	G	V	A	F	Y	R	G	A	D	C	C	V	L
rab-11.1_Ce_NP_490675.1		-	-	-	-	-	-	-	-	-	-	-	-	-	-	-	-	-	-	-	A	Q	I	W	D	T	A	G	Q	E	R	Y	R	-	A	I	T	S	A	Y	Y	R	G	A	V	G	A	L	L
RAB11B_Hs_NP_004209.2		-	-	-	-	-	-	-	-	-	-	-	-	-	-	-	-	-	-	-	A	Q	I	W	D	T	A	G	Q	E	R	Y	R	-	A	I	T	S	A	Y	Y	R	G	A	V	G	A	L	L
RAB11A_Hs_NP_004654.1		-	-	-	-	-	-	-	-	-	-	-	-	-	-	-	-	-	-	-	A	Q	I	W	D	T	A	G	Q	E	R	Y	R	-	A	I	T	S	A	Y	Y	R	G	A	V	G	A	L	L
rab-11.2_Ce_NP_001040696.1		-	-	-	-	-	-	-	-	-	-	-	-	-	-	-	-	-	-	-	V	Q	I	W	D	T	A	G	M	E	R	F	R	-	C	G	A	S	S	Y	Y	R	G	A	L	G	A	L	L
rab-28_Ce_NP_501609.1		-	-	-	-	-	-	-	-	-	-	-	-	-	-	-	-	-	-	-	V	Q	V	W	D	I	G	G	Q	S	I	A	G	-	E	M	I	D	K	Y	L	T	G	A	N	I	V	F	L
RAB28_Hs_NP_001017979.1		-	-	-	-	-	-	-	-	-	-	-	-	-	-	-	-	-	-	-	L	Q	I	W	D	I	G	G	Q	T	I	G	G	-	K	M	L	D	K	Y	I	Y	G	A	Q	G	V	L	L
RAB30_Hs_NP_055303.2		-	-	-	-	-	-	-	-	-	-	-	-	-	-	-	-	-	-	-	L	Q	I	W	D	T	A	G	Q	E	R	F	R	-	S	I	T	Q	S	Y	Y	R	S	A	N	A	L	I	L
rab-30_Ce_NP_499328.1		-	-	-	-	-	-	-	-	-	-	-	-	-	-	-	-	-	-	-	L	Q	I	W	D	T	A	G	Q	E	R	F	R	-	S	I	T	Q	S	Y	Y	R	S	A	H	A	I	V	L
RAB35_Hs_NP_006852.1		-	-	-	-	-	-	-	-	-	-	-	-	-	-	-	-	-	-	-	L	Q	I	W	D	T	A	G	Q	E	R	F	R	-	T	I	T	S	T	Y	Y	R	G	T	H	G	V	I	V
rab-35_Ce_NP_499454.1		-	-	-	-	-	-	-	-	-	-	-	-	-	-	-	-	-	-	-	L	Q	I	W	D	T	A	G	Q	E	R	F	R	-	T	I	T	S	T	Y	Y	R	G	T	H	G	V	V	V
RAB19_Hs_NP_001008749.2		S	S	H	Y	L	W	E	P	L	I	W	T	L	L	P	V	L	L	Q	M	Q	V	W	D	T	A	G	Q	E	R	F	R	-	T	I	T	Q	S	Y	Y	R	S	A	H	A	A	I	I
rab-19_Ce_NP_502576.1		-	-	-	-	-	-	-	-	-	-	-	-	-	-	-	-	-	-	-	L	Q	I	W	D	T	G	G	Q	E	R	F	R	-	T	I	T	Q	S	Y	Y	R	S	A	N	G	I	V	L
RAB43_Hs_NP_940892.1		-	-	-	-	-	-	-	-	-	-	-	-	-	-	-	-	-	-	-	L	Q	I	W	D	T	A	G	Q	E	R	F	R	-	T	I	T	Q	S	Y	Y	R	S	A	N	G	A	I	L
RAB34_Hs_NP_114140.4		-	-	-	-	-	-	-	-	-	-	-	-	-	-	-	-	-	-	-	L	Q	L	W	D	T	A	G	Q	E	R	F	K	-	C	I	A	S	T	Y	Y	R	G	A	Q	A	I	I	I
RAB36_Hs_NP_004905.2		-	-	-	-	-	-	-	-	-	-	-	-	-	-	-	-	-	-	-	L	Q	I	W	D	T	A	G	Q	E	K	F	K	-	C	I	A	S	A	Y	Y	R	G	A	Q	V	I	I	T
Y71H2AM.12_Ce_NP_497608.1		-	-	-	-	-	-	-	-	-	-	-	-	-	-	-	-	-	-	-	L	Q	L	W	D	T	A	G	Q	E	R	F	R	-	Q	L	A	P	A	Y	I	R	S	A	R	V	A	L	L
RAB27A_Hs_NP_004571.2		-	-	-	-	-	-	-	-	-	-	-	-	-	-	-	-	-	-	-	L	Q	L	W	D	T	A	G	Q	E	R	F	R	-	S	L	T	T	A	F	F	R	D	A	M	G	F	L	L
aex-6_Ce_NP_493376.1		-	-	-	-	-	-	-	-	-	-	-	-	-	-	-	-	-	-	-	L	Q	L	W	D	T	A	G	Q	E	R	F	R	-	S	L	T	T	A	F	F	R	D	A	M	G	F	I	L
rab-18_Ce_NP_741092.1		-	-	-	-	-	-	-	-	-	-	-	-	-	-	-	-	-	-	-	L	A	I	W	D	T	A	G	Q	E	R	F	R	-	T	L	T	P	S	Y	Y	R	G	A	Q	G	V	I	C
RAB18_Hs_NP_067075.1		-	-	-	-	-	-	-	-	-	-	-	-	-	-	-	-	-	-	-	L	A	I	W	D	T	A	G	Q	E	R	F	R	-	T	L	T	P	S	Y	Y	R	G	A	Q	G	V	I	L
RAB23_Hs_NP_057361.3		-	-	-	-	-	-	-	-	-	-	-	-	-	-	-	-	-	-	-	L	M	L	W	D	T	A	G	Q	E	E	F	D	-	A	I	T	K	A	Y	Y	R	G	A	Q	A	C	V	L
ZK669.5_Ce_NP_001040832.1		-	-	-	-	-	-	-	-	-	-	-	-	-	-	-	-	-	-	-	S	Q	K	W	E	E	G	M	S	K	E	H	D	-	A	I	A	-	-	-	-	-	-	-	-	-	-	-	L
rab-37_Ce_NP_001041294.1		-	-	-	-	-	-	-	-	-	-	-	-	-	-	-	-	-	-	-	L	Q	I	W	D	T	A	G	Q	E	R	F	R	-	S	V	T	T	S	Y	Y	R	D	A	D	A	L	L	L
RAB37_Hs_NP_001006639.1		-	-	-	-	-	-	-	-	-	-	-	-	-	-	-	-	-	-	-	L	Q	I	W	D	T	A	G	Q	E	R	F	R	-	S	V	T	H	A	Y	Y	R	D	A	Q	A	L	L	L
4R79.2_Ce_NP_503120.1		-	-	-	-	-	-	-	-	-	-	-	-	-	-	-	-	-	-	-	M	Q	L	W	D	T	A	G	Q	E	R	F	R	-	S	I	T	K	Q	Y	F	R	K	A	D	G	V	V	L
RAB44_Hs_XP_003403839.1		-	-	-	-	-	-	-	-	-	-	-	-	-	-	-	-	-	-	-	L	Q	L	W	D	T	A	G	Q	E	-	Y	H	-	S	M	T	R	Q	L	L	R	K	A	D	G	V	V	L
RAB9A_Hs_NP_004242.1		-	-	-	-	-	-	-	-	-	-	-	-	-	-	-	-	-	-	-	M	Q	I	W	D	T	A	G	Q	E	R	F	R	-	S	L	R	T	P	F	Y	R	G	S	D	C	C	L	L
RAB4A_Hs_NP_004569.2		-	-	-	-	-	-	-	-	-	-	-	-	-	-	-	-	-	-	-	L	Q	I	W	D	T	A	G	Q	E	R	F	R	-	S	V	T	R	S	Y	Y	R	G	A	A	G	A	L	L
RAB12_Hs_NP_001020471.2		-	-	-	-	-	-	-	-	-	-	-	-	-	-	-	-	-	-	-	L	Q	I	W	D	T	A	G	Q	E	R	F	N	-	S	I	T	S	A	Y	Y	R	S	A	K	G	I	I	L
RAB13_Hs_NP_002861.1		-	-	-	-	-	-	-	-	-	-	-	-	-	-	-	-	-	-	-	L	Q	V	W	D	T	A	G	Q	E	R	F	K	-	T	I	T	T	A	Y	Y	R	G	A	M	G	I	I	L
RAB14_Hs_NP_057406.2		-	-	-	-	-	-	-	-	-	-	-	-	-	-	-	-	-	-	-	L	Q	I	W	D	T	A	G	Q	E	R	F	R	-	A	V	T	R	S	Y	Y	R	G	A	A	G	A	L	M
RAB15_Hs_NP_941959.1		-	-	-	-	-	-	-	-	-	-	-	-	-	-	-	-	-	-	-	I	Q	I	W	D	T	A	G	Q	E	R	Y	Q	-	T	I	T	K	Q	Y	Y	R	R	A	Q	G	I	F	L
RAB17_Hs_NP_071894.1		-	-	-	-	-	-	-	-	-	-	-	-	-	-	-	-	-	-	-	L	E	I	W	D	T	A	G	Q	E	K	Y	H	-	S	V	C	H	L	Y	F	R	G	A	N	A	A	L	L
RAB20_Hs_NP_060287.1		-	-	-	-	-	-	-	-	-	-	-	-	-	-	-	-	-	-	-	I	S	I	W	D	T	A	G	R	E	Q	F	H	-	G	L	G	S	M	Y	C	R	G	A	A	A	I	I	L
RAB22A_Hs_NP_006859.2		-	-	-	-	-	-	-	-	-	-	-	-	-	-	-	-	-	-	-	F	L	I	W	D	T	A	G	Q	E	R	F	H	-	S	L	A	P	M	Y	Y	R	G	S	A	A	A	V	I
RAB24_Hs_NP_001026847.1		-	-	-	-	-	-	-	-	-	-	-	-	-	-	-	-	-	-	-	L	G	I	W	D	T	A	G	S	E	R	Y	E	-	A	M	S	R	I	Y	Y	R	G	A	K	A	A	I	V
RAB25_Hs_NP_065120.2		-	-	-	-	-	-	-	-	-	-	-	-	-	-	-	-	-	-	-	A	Q	I	W	D	T	A	G	L	E	R	Y	R	-	A	I	T	S	A	Y	Y	R	G	A	V	G	A	L	L
RAB26_Hs_NP_055168.2		-	-	-	-	-	-	-	-	-	-	-	-	-	-	-	-	-	-	-	L	Q	M	W	D	T	A	G	Q	E	R	F	R	-	S	V	T	H	A	Y	Y	R	D	A	H	A	L	L	L
RAB41_Hs_NP_001027898.2		-	-	-	-	-	-	-	-	-	-	-	-	-	-	-	-	-	-	-	L	Q	L	W	D	T	A	G	Q	E	R	F	H	-	S	L	I	P	S	Y	I	R	D	S	T	I	A	V	V
RAB42_Hs_NP_001180461.1		-	-	-	-	-	-	-	-	-	-	-	-	-	-	-	-	-	-	-	L	Q	L	W	D	T	A	G	H	E	R	F	R	-	C	I	T	R	S	F	Y	R	N	V	V	G	V	L	L
IFT27_Hs_NP_006851.1		-	-	-	-	-	-	-	-	-	-	-	-	-	-	-	-	-	-	-	L	F	I	F	D	S	A	G	K	E	L	F	S	-	E	M	L	D	K	L	W	E	S	P	N	V	L	C	L
RAB40C_Hs_NP_066991.3		-	-	-	-	-	-	-	-	-	-	-	-	-	-	-	-	-	-	-	L	E	L	W	D	T	S	G	Q	G	R	F	C	-	T	I	F	R	S	Y	S	R	G	A	Q	G	I	L	L
C56E6.2_Ce_NP_495318.2		D	V	T	D	R	N	T	F	E	D	V	E	K	-	W	L	K	D	L	D	R	S	-	-	-	S	G	-	-	-	T	E	D	-	-	-	A	N	V	Y	L	I	G	N	K	T	D	L
RAB3C_Hs_NP_612462.1		D	I	T	N	E	E	S	F	N	A	V	Q	D	-	W	S	T	Q	I	K	T	Y	-	-	-	-	S	-	-	-	W	D	N	-	-	-	A	Q	V	I	L	V	G	N	K	C	D	M
rab-3_Ce_NP_001021973.1		D	I	T	N	E	E	S	F	N	S	V	Q	D	-	W	C	T	Q	I	K	T	Y	-	-	-	-	S	-	-	-	W	E	N	-	-	-	A	Q	V	V	L	V	G	N	K	C	D	M
tag-312_Ce_NP_508523.1		D	V	C	A	E	Q	S	F	L	R	V	R	D	-	W	I	E	T	I	K	E	S	-	-	-	-	T	-	-	-	E	R	S	-	-	-	I	P	I	I	L	V	G	N	K	V	D	M
RASEF_Hs_NP_689786.2		D	V	T	C	E	K	S	F	L	N	I	R	E	-	W	V	D	M	I	E	D	A	-	-	-	-	A	-	-	-	H	E	T	-	-	-	V	P	I	M	L	V	G	N	K	A	D	I
rab-1_Ce_NP_503397.1		D	I	T	D	Q	E	T	F	N	N	V	K	Q	-	W	L	Q	E	I	D	R	Y	-	-	-	-	A	-	-	-	C	E	N	-	-	-	V	N	K	L	L	V	G	N	K	C	D	L
RAB1A_Hs_NP_004152.1		D	V	T	D	Q	E	S	F	N	N	V	K	Q	-	W	L	Q	E	I	D	R	Y	-	-	-	-	A	-	-	-	S	E	N	-	-	-	V	N	K	L	L	V	G	N	K	C	D	L
rab-8_Ce_NP_491199.2		D	I	T	N	E	R	S	F	E	N	I	K	N	-	W	I	R	N	I	E	E	H	-	-	-	-	A	-	-	-	A	S	D	-	-	-	V	E	R	M	I	I	G	N	K	C	D	I
RAB8A_Hs_NP_005361.2		D	I	T	N	E	K	S	F	D	N	I	R	N	-	W	I	R	N	I	E	E	H	-	-	-	-	A	-	-	-	S	A	D	-	-	-	V	E	K	M	I	L	G	N	K	C	D	V
rab-39_Ce_NP_495984.2		D	T	T	N	R	E	S	F	E	H	V	E	N	-	W	V	K	E	A	A	L	N	L	G	G	P	S	-	-	-	P	S	K	-	-	-	C	V	F	Q	L	V	G	T	K	S	D	M
RAB39A_Hs_NP_059986.1		D	I	T	N	R	R	S	F	E	H	V	K	D	-	W	L	E	E	A	K	M	Y	V	-	-	-	Q	-	-	-	P	F	R	-	-	-	I	V	F	L	L	V	G	H	K	C	D	L
RAB2B_Hs_NP_116235.2		D	I	T	R	R	E	T	F	N	H	L	T	S	-	W	L	E	D	A	R	Q	H	-	-	-	-	S	-	-	-	S	S	N	-	-	-	M	V	I	M	L	I	G	N	K	S	D	L
unc-108_Ce_NP_491233.1		D	I	T	R	R	D	T	F	N	H	L	T	S	-	W	L	E	D	A	R	Q	H	-	-	-	-	S	-	-	-	N	S	N	-	-	-	M	V	I	M	L	I	G	N	K	S	D	L
F11A5.3_Ce_NP_507083.1		D	I	T	C	R	K	S	F	V	H	L	E	Q	-	W	L	S	D	L	R	Q	H	-	-	-	-	G	-	-	-	H	P	E	-	-	-	M	V	I	M	L	I	G	N	K	S	D	L
F11A5.4_Ce_NP_507084.1		D	I	T	S	R	E	S	F	Y	H	L	E	H	-	W	L	T	D	L	Q	R	L	-	-	-	-	G	-	-	-	D	P	D	-	-	-	I	V	I	V	L	I	G	N	K	S	D	L
rab-5_Ce_NP_492481.1		D	I	T	N	Q	E	S	F	Q	K	A	K	N	-	W	V	K	E	L	Q	R	Q	-	-	-	-	A	-	-	-	S	P	N	-	-	-	I	V	M	A	L	A	G	N	K	A	D	V
RAB5C_Hs_NP_004574.2		D	I	T	N	T	D	T	F	A	R	A	K	N	-	W	V	K	E	L	Q	R	Q	-	-	-	-	A	-	-	-	S	P	N	-	-	-	I	V	I	A	L	A	G	N	K	A	D	L
RAB33A_Hs_NP_004785.1		D	V	T	K	M	T	S	F	T	N	L	K	M	-	W	I	Q	E	C	N	G	H	-	-	-	-	A	V	-	-	P	P	L	-	-	-	V	P	K	V	L	V	G	N	K	C	D	L
rab-33_Ce_NP_499314.1		D	V	T	C	R	E	S	F	N	D	L	A	L	-	W	I	K	E	C	E	K	H	-	-	-	-	G	L	V	G	D	S	E	-	-	-	V	P	R	I	L	I	G	N	K	C	D	V
RAB6A_Hs_NP_942599.1		D	I	T	N	V	N	S	F	Q	Q	T	T	K	-	W	I	D	D	V	R	T	E	-	-	-	-	R	-	-	-	G	S	D	-	-	-	V	I	I	M	L	V	G	N	K	T	D	L
rab-6.1_Ce_NP_498993.1		D	I	T	N	A	N	S	F	H	Q	T	T	K	-	W	V	D	D	V	R	N	E	-	-	-	-	R	-	-	-	G	C	D	-	-	-	V	I	I	V	L	V	G	N	K	T	D	L
rab-6.2_Ce_NP_510790.1		D	I	T	N	S	N	S	F	H	Q	T	S	K	-	W	I	D	D	V	R	T	E	-	-	-	-	R	-	-	-	G	S	D	-	-	-	V	I	I	M	L	V	G	N	K	T	D	L
K02E10.1_Ce_NP_508455.2		D	M	T	N	E	K	S	F	E	N	L	E	K	Y	W	L	K	E	I	K	Q	H	-	-	-	-	A	-	-	-	P	P	N	-	-	-	A	V	L	M	L	V	G	N	K	A	D	M
rab-14_Ce_NP_510572.1		D	I	T	R	R	S	T	Y	N	H	L	S	S	-	W	L	A	D	A	K	S	L	-	-	-	-	T	-	-	-	N	P	N	-	-	-	T	A	I	F	L	I	G	N	K	A	D	L
RAB38_Hs_NP_071732.1		D	V	T	R	P	A	T	F	E	A	V	A	K	-	W	K	N	D	L	D	S	K	L	S	L	P	N	-	-	-	G	K	P	-	-	-	V	S	V	V	L	L	A	N	K	C	D	Q
glo-1_Ce_NP_001024837.1		D	S	T	R	E	R	T	I	E	G	A	L	R	-	W	K	T	D	L	D	Q	K	V	T	L	A	D	-	-	-	G	S	P	-	-	-	V	P	A	I	L	L	A	N	K	C	D	I
RAB7L1_Hs_NP_003920.1		D	V	T	N	A	T	T	F	S	N	S	Q	R	-	W	K	Q	D	L	D	S	K	L	T	L	P	N	-	-	-	G	E	P	-	-	-	V	P	C	L	L	L	A	N	K	C	D	L
RAB32_Hs_NP_006825.1		D	I	S	R	S	S	T	F	E	A	V	L	K	-	W	K	S	D	L	D	S	K	V	H	L	P	N	-	-	-	G	S	P	-	-	-	I	P	A	V	L	L	A	N	K	C	D	Q
RAB21_Hs_NP_055814.1		D	I	T	D	E	D	S	F	Q	K	V	K	N	-	W	V	K	E	L	R	K	M	-	-	-	-	L	-	-	-	G	N	E	-	-	-	I	C	L	C	I	V	G	N	K	I	D	L
rab-21_Ce_NP_495854.1		D	I	T	D	R	K	S	F	E	K	V	K	N	-	W	V	L	E	I	K	T	C	-	-	-	-	L	-	-	-	G	N	T	-	-	-	A	E	I	L	I	V	G	N	K	I	D	L
RAB10_Hs_NP_057215.3		D	I	T	N	G	K	S	F	E	N	I	S	K	-	W	L	R	N	I	D	E	H	-	-	-	-	A	-	-	-	N	E	D	-	-	-	V	E	R	M	L	L	G	N	K	C	D	M
rab-10_Ce_NP_491857.1		D	I	T	N	A	K	S	F	D	N	I	A	K	-	W	L	R	N	I	D	E	H	-	-	-	-	A	-	-	-	S	E	D	-	-	-	V	V	K	M	I	L	G	N	K	C	D	M
RAB7B_Hs_NP_796377.3		D	V	T	D	L	E	S	F	E	A	L	D	I	-	W	R	G	D	V	L	A	K	-	-	-	-	I	V	P	M	E	Q	S	-	-	-	Y	P	M	V	L	L	G	N	K	I	D	L
RAB7A_Hs_NP_004628.4		D	V	T	A	P	N	T	F	K	T	L	D	S	-	W	R	D	E	F	L	I	Q	A	S	P	R	D	-	-	-	P	E	N	-	-	-	F	P	F	V	V	L	G	N	K	I	D	L
rab-7_Ce_NP_496549.1		D	V	T	N	A	A	S	F	K	S	L	D	S	-	W	R	D	E	F	L	I	Q	A	S	P	R	D	-	-	-	P	D	H	-	-	-	F	P	F	V	L	L	G	N	K	V	D	L
rab-11.1_Ce_NP_490675.1		D	I	A	K	H	V	T	Y	E	N	V	E	R	-	W	L	K	E	L	R	D	H	-	-	-	-	A	-	-	-	D	Q	N	-	-	-	I	V	I	M	L	V	G	N	K	S	D	L
RAB11B_Hs_NP_004209.2		D	I	A	K	H	L	T	Y	E	N	V	E	R	-	W	L	K	E	L	R	D	H	-	-	-	-	A	-	-	-	D	S	N	-	-	-	I	V	I	M	L	V	G	N	K	S	D	L
RAB11A_Hs_NP_004654.1		D	I	A	K	H	L	T	Y	E	N	V	E	R	-	W	L	K	E	L	R	D	H	-	-	-	-	A	-	-	-	D	S	N	-	-	-	I	V	I	M	L	V	G	N	K	S	D	L
rab-11.2_Ce_NP_001040696.1		D	I	S	K	H	K	T	Y	E	S	V	E	Q	-	W	L	K	V	L	R	D	H	-	-	-	-	A	-	-	-	N	E	D	-	-	-	I	V	I	T	L	V	G	N	K	S	D	L
rab-28_Ce_NP_501609.1		D	V	T	N	S	K	S	F	E	N	A	V	D	-	W	L	S	V	V	K	K	N	-	-	-	-	T	K	S	S	E	T	P	-	-	-	V	K	L	V	L	M	G	N	K	T	D	L
RAB28_Hs_NP_001017979.1		D	I	T	N	Y	Q	S	F	E	N	L	E	D	-	W	Y	T	V	V	K	K	V	-	-	-	-	S	-	-	-	E	E	S	E	T	Q	P	L	V	A	L	V	G	N	K	I	D	L
RAB30_Hs_NP_055303.2		D	I	T	C	E	E	S	F	R	C	L	P	E	-	W	L	R	E	I	E	Q	Y	-	-	-	-	A	-	-	-	S	N	K	-	-	-	V	I	T	V	L	V	G	N	K	I	D	L
rab-30_Ce_NP_499328.1		D	V	S	C	Q	P	S	F	D	C	L	P	E	-	W	L	G	E	I	E	S	Y	-	-	-	-	A	-	-	-	N	R	R	-	-	-	V	L	K	I	L	V	G	N	K	V	D	K
RAB35_Hs_NP_006852.1		D	V	T	S	A	E	S	F	V	N	V	K	R	-	W	L	H	E	I	N	Q	N	-	-	-	-	-	-	-	-	C	D	D	-	-	-	V	C	R	I	L	V	G	N	K	N	D	D
rab-35_Ce_NP_499454.1		D	V	T	N	G	E	S	F	G	N	V	K	R	-	W	L	Q	E	I	E	N	N	-	-	-	-	-	-	-	-	C	D	S	-	-	-	V	Q	K	V	L	V	G	N	K	C	E	E
RAB19_Hs_NP_001008749.2		D	L	T	R	R	S	T	F	E	S	I	P	H	-	W	I	H	E	I	E	K	Y	-	-	-	-	G	-	-	-	A	A	N	-	-	-	V	V	I	M	L	I	G	N	K	C	D	L
rab-19_Ce_NP_502576.1		D	I	T	C	K	Q	S	F	G	S	L	Q	R	-	W	I	D	D	V	S	K	F	-	-	-	-	A	-	-	-	A	P	N	-	-	-	V	V	K	L	L	I	G	T	K	C	D	L
RAB43_Hs_NP_940892.1		D	I	T	K	R	S	S	F	L	S	V	P	H	-	W	I	E	D	V	R	K	Y	-	-	-	-	A	-	-	-	G	S	N	-	-	-	I	V	Q	L	L	I	G	N	K	S	D	L
RAB34_Hs_NP_114140.4		N	L	N	D	V	A	S	L	E	H	T	K	Q	-	W	L	A	D	A	L	K	E	-	-	-	N	D	-	-	-	P	S	S	-	-	-	V	L	L	F	L	V	G	S	K	K	D	L
RAB36_Hs_NP_004905.2		D	L	T	D	V	Q	T	L	E	H	T	R	Q	-	W	L	E	D	A	L	R	E	-	-	-	-	-	-	-	-	N	E	A	-	G	S	C	F	I	F	L	V	G	T	K	K	D	L
Y71H2AM.12_Ce_NP_497608.1		D	L	S	D	E	N	C	V	E	H	L	I	R	-	W	K	G	I	I	D	K	N	-	-	-	-	K	-	-	-	S	D	F	-	-	-	T	S	T	I	I	V	G	N	K	H	D	L
RAB27A_Hs_NP_004571.2		D	L	T	N	E	Q	S	F	L	N	V	R	N	-	W	I	S	Q	L	Q	M	H	-	-	-	-	A	Y	-	-	C	E	N	-	-	-	P	D	I	V	L	C	G	N	K	S	D	L
aex-6_Ce_NP_493376.1		D	I	T	N	E	Q	S	F	L	N	I	R	D	-	W	L	S	Q	L	K	V	H	-	-	-	-	A	Y	-	-	C	E	Q	-	-	-	P	D	I	I	I	C	G	N	K	A	D	L
rab-18_Ce_NP_741092.1		D	V	T	S	R	S	S	F	E	K	L	N	H	-	W	M	Q	E	V	D	T	Y	-	C	T	-	-	-	-	-	N	D	N	-	-	-	I	I	K	M	M	V	A	N	K	I	D	M
RAB18_Hs_NP_067075.1		D	V	T	R	R	D	T	F	V	K	L	D	N	-	W	L	N	E	L	E	T	Y	-	-	-	-	C	T	-	-	R	N	D	-	-	-	I	V	N	M	L	V	G	N	K	I	D	K
RAB23_Hs_NP_057361.3		S	T	T	D	R	E	S	F	E	A	V	S	S	-	W	R	E	K	V	V	A	E	-	-	-	-	-	-	-	-	V	G	D	-	-	-	I	P	T	V	L	V	Q	N	K	I	D	L
ZK669.5_Ce_NP_001040832.1		S	T	T	D	V	Y	S	F	E	Y	T	L	E	-	L	Y	N	E	I	Q	K	S	-	-	-	-	-	-	-	-	T	E	R	-	-	-	I	P	L	V	F	I	E	N	K	I	D	I
rab-37_Ce_NP_001041294.1		D	I	A	N	R	A	S	F	E	N	C	R	N	-	W	L	S	Q	I	K	E	Y	-	-	-	-	G	-	-	-	K	E	A	-	-	-	V	Q	V	T	L	V	G	N	K	C	D	L
RAB37_Hs_NP_001006639.1		D	I	T	N	K	S	S	F	D	N	I	R	A	-	W	L	T	E	I	H	E	Y	-	-	-	-	A	-	-	-	Q	R	D	-	-	-	V	V	I	M	L	L	G	N	K	A	D	M
4R79.2_Ce_NP_503120.1		D	V	T	S	E	Q	S	F	L	N	V	R	N	-	W	I	D	S	V	R	A	G	-	-	-	-	V	-	-	-	D	D	A	-	-	-	T	V	M	C	L	V	G	N	K	M	D	L
RAB44_Hs_XP_003403839.1		D	I	T	S	Q	E	S	F	A	H	V	R	Y	-	W	L	D	C	L	Q	D	A	-	-	-	-	G	-	-	-	S	D	G	-	-	-	V	V	I	L	L	L	G	N	K	M	D	C
RAB9A_Hs_NP_004242.1		S	V	D	D	S	Q	S	F	Q	N	L	S	N	-	W	K	K	E	F	I	Y	Y	A	D	V	K	E	-	-	-	P	E	S	-	-	-	F	P	F	V	I	L	G	N	K	I	D	I
RAB4A_Hs_NP_004569.2		D	I	T	S	R	E	T	Y	N	A	L	T	N	-	W	L	T	D	A	R	M	L	-	-	-	-	A	-	-	-	S	Q	N	-	-	-	I	V	I	I	L	C	G	N	K	K	D	L
RAB12_Hs_NP_001020471.2		D	I	T	K	K	E	T	F	D	D	L	P	K	-	W	M	K	M	I	D	K	Y	-	-	-	-	A	-	-	-	S	E	D	-	-	-	A	E	L	L	L	V	G	N	K	L	D	C
RAB13_Hs_NP_002861.1		D	I	T	D	E	K	S	F	E	N	I	Q	N	-	W	M	K	S	I	K	E	N	-	-	-	-	A	-	-	-	S	A	G	-	-	-	V	E	R	L	L	L	G	N	K	C	D	M
RAB14_Hs_NP_057406.2		D	I	T	R	R	S	T	Y	N	H	L	S	S	-	W	L	T	D	A	R	N	L	-	-	-	-	T	-	-	-	N	P	N	-	-	-	T	V	I	I	L	I	G	N	K	A	D	L
RAB15_Hs_NP_941959.1		D	I	S	S	E	R	S	Y	Q	H	I	M	K	-	W	V	S	D	V	D	E	Y	-	-	-	-	A	-	-	-	P	E	G	-	-	-	V	Q	K	I	L	I	G	N	K	A	D	E
RAB17_Hs_NP_071894.1		D	I	T	R	K	D	S	F	L	K	A	Q	Q	-	W	L	K	D	L	E	E	E	-	-	L	H	-	-	-	-	P	G	E	-	-	-	V	L	V	M	L	V	G	N	K	T	D	L
RAB20_Hs_NP_060287.1		D	V	N	H	R	Q	S	L	V	E	L	E	D	R	F	L	G	L	T	D	T	A	-	-	-	-	-	-	-	-	S	K	D	-	-	-	C	L	F	A	I	V	G	N	K	V	D	L
RAB22A_Hs_NP_006859.2		D	I	T	K	Q	D	S	F	Y	T	L	K	K	-	W	V	K	E	L	K	E	H	-	-	-	-	G	-	-	-	P	E	N	-	-	-	I	V	M	A	I	A	G	N	K	C	D	L
RAB24_Hs_NP_001026847.1		D	L	T	D	S	S	S	F	E	R	A	K	F	-	W	V	K	E	L	R	S	L	-	-	-	-	-	-	-	-	E	E	G	-	-	-	C	Q	I	Y	L	C	G	T	K	S	D	L
RAB25_Hs_NP_065120.2		D	L	T	K	H	Q	T	Y	A	V	V	E	R	-	W	L	K	E	L	Y	D	H	-	-	-	-	A	-	-	-	E	A	T	-	-	-	I	V	V	M	L	V	G	N	K	S	D	L
RAB26_Hs_NP_055168.2		D	V	T	N	K	A	S	F	D	N	I	Q	A	-	W	L	T	E	I	H	E	Y	-	-	-	-	A	-	-	-	Q	H	D	-	-	-	V	A	L	M	L	L	G	N	K	V	D	S
RAB41_Hs_NP_001027898.2		D	I	T	N	I	N	S	F	K	E	T	D	K	-	W	V	E	H	V	R	A	E	-	-	-	-	R	-	-	-	G	D	D	-	-	-	V	V	I	M	L	L	G	N	K	I	D	L
RAB42_Hs_NP_001180461.1		D	V	T	N	R	K	S	F	E	H	I	Q	D	-	W	H	Q	E	V	M	A	T	-	-	-	Q	G	-	-	-	P	D	K	-	-	-	V	I	F	L	L	V	G	H	K	S	D	L
IFT27_Hs_NP_006851.1		D	V	T	N	E	E	S	F	N	N	C	S	K	-	W	L	E	K	A	R	S	Q	-	-	-	-	-	-	-	-	A	P	G	-	I	S	L	P	G	V	L	V	G	N	K	T	D	L
RAB40C_Hs_NP_066991.3		D	I	T	N	R	W	S	F	D	G	I	D	R	-	W	I	K	E	I	D	E	H	-	-	-	-	-	-	-	-	A	P	G	-	-	-	V	P	R	I	L	V	G	N	R	L	H	L
C56E6.2_Ce_NP_495318.2		-	V	-	E	K	-	-	-	-	R	E	V	T	E	A	-	-	E	G	K	A	M	A	A	K	I	-	N	A	-	K	F	-	-	-	-	-	-	-	-	-	-	-	-	-	-	-	-
RAB3C_Hs_NP_612462.1		-	E	-	D	E	-	-	-	-	R	V	I	S	T	E	-	-	R	G	Q	H	L	G	E	Q	L	-	G	F	-	E	F	-	-	-	-	-	-	-	-	-	-	-	-	-	-	-	-
rab-3_Ce_NP_001021973.1		-	D	-	S	E	-	-	-	-	R	V	V	S	M	D	-	-	R	G	R	Q	L	A	D	Q	L	-	G	L	-	E	F	-	-	-	-	-	-	-	-	-	-	-	-	-	-	-	-
tag-312_Ce_NP_508523.1		-	R	I	S	T	P	-	-	-	G	S	V	A	K	T	-	-	D	G	A	S	M	A	A	A	M	-	G	V	-	L	F	-	-	-	-	-	-	-	-	-	-	-	-	-	-	-	-
RASEF_Hs_NP_689786.2		T	A	A	T	E	G	Q	-	-	K	C	V	P	G	H	-	-	F	G	E	K	L	A	M	T	Y	-	G	A	-	L	F	-	-	-	-	-	-	-	-	-	-	-	-	-	-	-	-
rab-1_Ce_NP_503397.1		-	T	-	A	K	-	-	-	-	R	A	V	E	T	Q	-	-	A	A	Q	D	Y	A	G	Q	L	-	G	I	-	P	F	-	-	-	-	-	-	-	-	-	-	-	-	-	-	-	-
RAB1A_Hs_NP_004152.1		-	T	-	T	K	-	-	-	-	K	V	V	D	Y	T	-	-	T	A	K	E	F	A	D	S	L	-	G	I	-	P	F	-	-	-	-	-	-	-	-	-	-	-	-	-	-	-	-
rab-8_Ce_NP_491199.2		-	E	-	E	R	-	-	-	-	R	E	V	S	R	D	-	-	R	G	E	Q	L	A	I	E	Y	-	G	T	-	K	F	-	-	-	-	-	-	-	-	-	-	-	-	-	-	-	-
RAB8A_Hs_NP_005361.2		-	N	-	D	K	-	-	-	-	R	Q	V	S	K	E	-	-	R	G	E	K	L	A	L	D	Y	-	G	I	-	K	F	-	-	-	-	-	-	-	-	-	-	-	-	-	-	-	-
rab-39_Ce_NP_495984.2		-	D	-	S	Q	-	-	-	-	R	Q	V	N	Y	E	-	-	E	G	E	Y	F	A	K	Y	H	-	K	M	-	K	F	-	-	-	-	-	-	-	-	-	-	-	-	-	-	-	-
RAB39A_Hs_NP_059986.1		-	A	-	S	Q	-	-	-	-	R	Q	V	T	R	E	-	-	E	A	E	K	L	S	A	D	C	-	G	M	-	K	Y	-	-	-	-	-	-	-	-	-	-	-	-	-	-	-	-
RAB2B_Hs_NP_116235.2		-	E	-	S	R	-	-	-	-	R	D	V	K	R	E	-	-	E	G	E	A	F	A	R	E	H	-	G	L	-	I	F	-	-	-	-	-	-	-	-	-	-	-	-	-	-	-	-
unc-108_Ce_NP_491233.1		-	E	-	A	R	-	-	-	-	R	E	V	K	R	E	-	-	E	G	E	A	F	A	R	E	H	-	G	L	-	V	F	-	-	-	-	-	-	-	-	-	-	-	-	-	-	-	-
F11A5.3_Ce_NP_507083.1		-	K	-	A	V	-	-	-	-	R	D	V	T	T	E	-	-	E	G	E	A	F	A	K	K	N	-	G	L	-	T	F	-	-	-	-	-	-	-	-	-	-	-	-	-	-	-	-
F11A5.4_Ce_NP_507084.1		-	E	-	A	D	-	-	-	-	R	E	V	R	K	E	-	-	E	G	E	A	F	A	R	E	F	-	G	L	-	I	F	-	-	-	-	-	-	-	-	-	-	-	-	-	-	-	-
rab-5_Ce_NP_492481.1		-	A	-	N	K	-	-	-	-	R	T	V	E	Y	E	-	-	E	A	N	A	Y	A	E	D	N	-	A	L	-	L	F	-	-	-	-	-	-	-	-	-	-	-	-	-	-	-	-
RAB5C_Hs_NP_004574.2		-	A	-	S	K	-	-	-	-	R	A	V	E	F	Q	-	-	E	A	Q	A	Y	A	D	D	N	-	S	L	-	L	F	-	-	-	-	-	-	-	-	-	-	-	-	-	-	-	-
RAB33A_Hs_NP_004785.1		-	R	-	E	Q	-	-	-	-	I	Q	V	P	S	N	-	-	L	A	L	K	F	A	D	A	H	-	N	M	-	L	L	-	-	-	-	-	-	-	-	-	-	-	-	-	-	-	-
rab-33_Ce_NP_499314.1		-	E	-	C	T	-	-	-	-	N	R	V	S	T	D	-	-	E	A	Q	M	F	A	D	R	N	-	N	M	-	A	L	-	-	-	-	-	-	-	-	-	-	-	-	-	-	-	-
RAB6A_Hs_NP_942599.1		-	A	-	D	K	-	-	-	-	R	Q	V	S	I	E	-	-	E	G	E	R	K	A	K	E	L	-	N	V	-	M	F	-	-	-	-	-	-	-	-	-	-	-	-	-	-	-	-
rab-6.1_Ce_NP_498993.1		-	A	-	D	K	-	-	-	-	R	Q	V	S	T	E	-	-	D	G	E	K	K	A	R	D	L	-	N	V	-	M	F	-	-	-	-	-	-	-	-	-	-	-	-	-	-	-	-
rab-6.2_Ce_NP_510790.1		-	S	-	D	K	-	-	-	-	R	Q	V	T	T	D	-	-	E	G	E	R	K	A	K	E	L	-	N	V	-	M	F	-	-	-	-	-	-	-	-	-	-	-	-	-	-	-	-
K02E10.1_Ce_NP_508455.2		-	D	-	Q	E	-	-	-	-	R	K	V	D	F	D	-	-	R	A	E	K	L	A	S	R	L	-	G	V	-	S	L	-	-	-	-	-	-	-	-	-	-	-	-	-	-	-	-
rab-14_Ce_NP_510572.1		-	E	-	D	Q	-	-	-	-	R	D	V	P	Y	E	-	-	E	A	K	A	F	A	E	E	N	-	G	L	-	T	F	-	-	-	-	-	-	-	-	-	-	-	-	-	-	-	-
RAB38_Hs_NP_071732.1		-	-	-	G	K	-	-	-	-	D	V	L	M	N	N	G	L	K	M	D	Q	F	C	K	E	H	-	G	F	V	G	W	-	-	-	-	-	-	-	-	-	-	-	-	-	-	-	-
glo-1_Ce_NP_001024837.1		-	D	-	-	-	-	-	-	-	N	K	L	G	D	D	-	-	K	L	Y	D	L	E	T	N	N	-	G	F	V	G	S	-	-	-	-	-	-	-	-	-	-	-	-	-	-	-	-
RAB7L1_Hs_NP_003920.1		-	-	-	S	P	-	-	-	-	W	A	V	S	R	D	-	-	Q	I	D	R	F	S	K	E	N	-	G	F	T	G	W	-	-	-	-	-	-	-	-	-	-	-	-	-	-	-	-
RAB32_Hs_NP_006825.1		-	N	-	-	-	-	-	-	-	K	D	S	S	Q	S	P	S	Q	V	D	Q	F	C	K	E	H	-	G	F	A	G	W	-	-	-	-	-	-	-	-	-	-	-	-	-	-	-	-
RAB21_Hs_NP_055814.1		-	E	-	K	E	-	-	-	-	R	H	V	S	I	Q	-	-	E	A	E	S	Y	A	E	S	V	-	G	A	-	K	H	-	-	-	-	-	-	-	-	-	-	-	-	-	-	-	-
rab-21_Ce_NP_495854.1		-	E	-	E	E	-	-	-	-	R	Q	V	T	R	Q	-	-	D	A	E	A	Y	A	E	S	E	-	G	A	-	L	Y	-	-	-	-	-	-	-	-	-	-	-	-	-	-	-	-
RAB10_Hs_NP_057215.3		-	D	-	D	K	-	-	-	-	R	V	V	P	K	G	-	-	K	G	E	Q	I	A	R	E	H	-	G	I	-	R	F	-	-	-	-	-	-	-	-	-	-	-	-	-	-	-	-
rab-10_Ce_NP_491857.1		-	S	-	D	R	-	-	-	-	R	V	V	S	R	E	-	-	R	G	E	K	I	A	Q	D	H	-	G	I	-	S	F	-	-	-	-	-	-	-	-	-	-	-	-	-	-	-	-
RAB7B_Hs_NP_796377.3		-	-	-	A	D	-	-	-	-	R	K	V	P	Q	E	-	-	V	A	Q	G	W	C	R	E	K	-	D	I	-	P	Y	-	-	-	-	-	-	-	-	-	-	-	-	-	-	-	-
RAB7A_Hs_NP_004628.4		-	-	-	E	N	-	-	-	-	R	Q	V	A	T	K	-	-	R	A	Q	A	W	C	Y	S	K	N	N	I	-	P	Y	-	-	-	-	-	-	-	-	-	-	-	-	-	-	-	-
rab-7_Ce_NP_496549.1		-	E	-	S	Q	-	-	-	-	R	A	V	S	S	K	-	-	R	A	Q	S	W	C	Q	T	K	G	N	I	-	P	Y	-	-	-	-	-	-	-	-	-	-	-	-	-	-	-	-
rab-11.1_Ce_NP_490675.1		-	R	-	H	L	-	-	-	-	R	A	V	P	T	D	-	-	E	A	K	I	Y	A	E	R	N	-	Q	L	-	S	F	-	-	-	-	-	-	-	-	-	-	-	-	-	-	-	-
RAB11B_Hs_NP_004209.2		-	R	-	H	L	-	-	-	-	R	A	V	P	T	D	-	-	E	A	R	A	F	A	E	K	N	-	N	L	-	S	F	-	-	-	-	-	-	-	-	-	-	-	-	-	-	-	-
RAB11A_Hs_NP_004654.1		-	R	-	H	L	-	-	-	-	R	A	V	P	T	D	-	-	E	A	R	A	F	A	E	K	N	-	G	L	-	S	F	-	-	-	-	-	-	-	-	-	-	-	-	-	-	-	-
rab-11.2_Ce_NP_001040696.1		-	S	-	-	-	-	-	-	-	H	A	V	P	T	D	-	-	E	A	K	I	Y	A	E	R	N	-	H	I	-	S	F	-	-	-	-	-	-	-	-	-	-	-	-	-	-	-	-
rab-28_Ce_NP_501609.1		-	E	-	E	R	-	-	-	-	R	V	V	S	V	E	-	-	A	H	K	N	F	A	T	S	N	D	M	M	P	T	Y	-	-	-	-	-	-	-	-	-	-	-	-	-	-	-	-
RAB28_Hs_NP_001017979.1		-	E	-	H	M	-	-	-	-	R	T	I	K	P	E	-	-	K	H	L	R	F	C	Q	E	N	-	G	F	-	S	S	-	-	-	-	-	-	-	-	-	-	-	-	-	-	-	-
RAB30_Hs_NP_055303.2		-	A	-	E	R	-	-	-	-	R	E	V	S	Q	Q	-	-	R	A	E	E	F	S	E	A	Q	-	D	M	-	Y	Y	-	-	-	-	-	-	-	-	-	-	-	-	-	-	-	-
rab-30_Ce_NP_499328.1		-	G	-	D	E	-	-	-	-	R	E	V	P	E	R	-	-	I	G	R	D	F	S	D	V	N	-	Q	F	D	Y	F	-	-	-	-	-	-	-	-	-	-	-	-	-	-	-	-
RAB35_Hs_NP_006852.1		-	P	-	E	R	-	-	-	-	K	V	V	E	T	E	-	-	D	A	Y	K	F	A	G	Q	M	-	G	I	-	Q	L	-	-	-	-	-	-	-	-	-	-	-	-	-	-	-	-
rab-35_Ce_NP_499454.1		-	N	-	E	R	-	-	-	-	R	V	V	L	E	S	-	-	D	A	R	N	Y	A	Q	S	M	-	N	I	-	S	F	-	-	-	-	-	-	-	-	-	-	-	-	-	-	-	-
RAB19_Hs_NP_001008749.2		-	W	-	E	K	-	-	-	-	R	H	V	L	F	E	-	-	D	A	C	T	L	A	E	K	Y	-	G	L	L	A	V	-	-	-	-	-	-	-	-	-	-	-	-	-	-	-	-
rab-19_Ce_NP_502576.1		-	E	-	D	Q	-	-	-	-	R	A	I	E	A	E	-	-	E	A	E	M	L	Q	R	A	N	-	G	M	F	A	M	-	-	-	-	-	-	-	-	-	-	-	-	-	-	-	-
RAB43_Hs_NP_940892.1		-	S	-	E	L	-	-	-	-	R	E	V	S	L	A	-	-	E	A	Q	S	L	A	E	H	Y	-	D	I	L	C	A	-	-	-	-	-	-	-	-	-	-	-	-	-	-	-	-
RAB34_Hs_NP_114140.4		S	T	P	A	Q	-	-	-	-	Y	A	L	M	E	K	-	-	D	A	L	Q	V	A	Q	E	M	-	K	A	-	E	Y	-	-	-	-	-	-	-	-	-	-	-	-	-	-	-	-
RAB36_Hs_NP_004905.2		-	L	-	S	G	-	-	-	-	A	A	C	E	Q	A	E	A	D	A	V	H	L	A	R	E	M	-	Q	A	-	E	Y	-	-	-	-	-	-	-	-	-	-	-	-	-	-	-	-
Y71H2AM.12_Ce_NP_497608.1		-	V	S	E	K	-	-	-	-	R	S	P	-	-	-	-	-	R	L	T	A	I	I	R	E	T	-	N	D	-	E	Y	-	-	-	-	-	-	-	-	-	-	-	-	-	-	-	-
RAB27A_Hs_NP_004571.2		-	E	-	D	Q	-	-	-	-	R	V	V	K	E	E	-	-	E	A	I	A	L	A	E	K	Y	-	G	I	-	P	Y	-	-	-	-	-	-	-	-	-	-	-	-	-	-	-	-
aex-6_Ce_NP_493376.1		-	E	-	N	R	-	-	-	-	R	Q	V	S	T	A	-	-	R	A	K	Q	L	A	D	Q	L	-	G	L	-	P	Y	-	-	-	-	-	-	-	-	-	-	-	-	-	-	-	-
rab-18_Ce_NP_741092.1		-	-	-	P	N	-	-	-	-	R	V	V	T	R	E	-	-	E	G	L	K	F	A	K	R	H	-	R	T	-	L	F	-	-	-	-	-	-	-	-	-	-	-	-	-	-	-	-
RAB18_Hs_NP_067075.1		-	-	-	E	N	-	-	-	-	R	E	V	D	R	N	-	-	E	G	L	K	F	A	R	K	H	-	S	M	-	L	F	-	-	-	-	-	-	-	-	-	-	-	-	-	-	-	-
RAB23_Hs_NP_057361.3		-	L	-	D	D	-	-	-	-	S	C	I	K	N	E	-	-	E	A	E	A	L	A	K	R	L	-	K	L	-	R	F	-	-	-	-	-	-	-	-	-	-	-	-	-	-	-	-
ZK669.5_Ce_NP_001040832.1		-	V	-	E	D	-	-	-	-	S	Q	M	D	K	G	-	-	L	V	E	G	E	M	R	K	K	-	H	K	-	R	L	-	-	-	-	-	-	-	-	-	-	-	-	-	-	-	-
rab-37_Ce_NP_001041294.1		-	P	-	-	-	-	-	-	-	R	A	V	P	T	D	-	-	E	G	K	R	L	A	E	A	Y	-	Q	I	-	P	F	-	-	-	-	-	-	-	-	-	-	-	-	-	-	-	-
RAB37_Hs_NP_001006639.1		-	S	-	S	E	-	-	-	-	R	V	I	R	S	E	-	-	D	G	E	T	L	A	R	E	Y	-	G	V	-	P	F	-	-	-	-	-	-	-	-	-	-	-	-	-	-	-	-
4R79.2_Ce_NP_503120.1		S	D	-	I	A	-	-	-	-	R	S	A	V	Y	R	-	-	A	A	E	K	L	A	V	E	F	-	K	I	-	P	F	-	-	-	-	-	-	-	-	-	-	-	-	-	-	-	-
RAB44_Hs_XP_003403839.1		-	E	-	E	E	-	-	-	-	R	Q	V	S	V	E	-	-	A	G	Q	Q	L	A	Q	E	L	-	G	V	-	Y	F	-	-	-	-	-	-	-	-	-	-	-	-	-	-	-	-
RAB9A_Hs_NP_004242.1		-	-	-	S	E	-	-	-	-	R	Q	V	S	T	E	-	-	E	A	Q	A	W	C	R	D	N	-	G	D	Y	P	Y	-	-	-	-	-	-	-	-	-	-	-	-	-	-	-	-
RAB4A_Hs_NP_004569.2		-	D	-	A	D	-	-	-	-	R	E	V	T	F	L	-	-	E	A	S	R	F	A	Q	E	N	-	E	L	-	M	F	-	-	-	-	-	-	-	-	-	-	-	-	-	-	-	-
RAB12_Hs_NP_001020471.2		-	E	-	T	D	-	-	-	-	R	E	I	T	R	Q	-	-	Q	G	E	K	F	A	Q	Q	I	T	G	M	-	R	F	-	-	-	-	-	-	-	-	-	-	-	-	-	-	-	-
RAB13_Hs_NP_002861.1		-	E	-	A	K	-	-	-	-	R	K	V	Q	K	E	-	-	Q	A	D	K	L	A	R	E	H	-	G	I	-	R	F	-	-	-	-	-	-	-	-	-	-	-	-	-	-	-	-
RAB14_Hs_NP_057406.2		-	E	-	A	Q	-	-	-	-	R	D	V	T	Y	E	-	-	E	A	K	Q	F	A	E	E	N	-	G	L	-	L	F	-	-	-	-	-	-	-	-	-	-	-	-	-	-	-	-
RAB15_Hs_NP_941959.1		-	E	-	Q	K	-	-	-	-	R	Q	V	G	R	E	-	-	Q	G	Q	Q	L	A	K	E	Y	-	G	M	-	D	F	-	-	-	-	-	-	-	-	-	-	-	-	-	-	-	-
RAB17_Hs_NP_071894.1		-	S	-	Q	E	-	-	-	-	R	E	V	T	F	Q	-	-	E	G	K	E	F	A	D	S	Q	-	K	L	-	L	F	-	-	-	-	-	-	-	-	-	-	-	-	-	-	-	-
RAB20_Hs_NP_060287.1		E	G	A	L	A	G	Q	E	K	E	E	C	S	P	N	M	D	A	G	D	R	V	S	P	R	A	P	K	Q	V	Q	L	E	D	A	V	A	L	Y	K	K	I	L	K	Y	K	M	L
RAB22A_Hs_NP_006859.2		-	S	-	D	I	-	-	-	-	R	E	V	P	L	K	-	-	D	A	K	E	Y	A	E	S	I	-	G	A	-	I	V	-	-	-	-	-	-	-	-	-	-	-	-	-	-	-	-
RAB24_Hs_NP_001026847.1		E	D	R	R	R	-	-	-	-	R	R	V	D	F	H	-	-	D	V	Q	D	Y	A	D	N	I	-	K	A	-	Q	L	-	-	-	-	-	-	-	-	-	-	-	-	-	-	-	-
RAB25_Hs_NP_065120.2		-	S	-	Q	A	-	-	-	-	R	E	V	P	T	E	-	-	E	A	R	M	F	A	E	N	N	-	G	L	-	L	F	-	-	-	-	-	-	-	-	-	-	-	-	-	-	-	-
RAB26_Hs_NP_055168.2		-	A	-	H	E	-	-	-	-	R	V	V	K	R	E	-	-	D	G	E	K	L	A	K	E	Y	-	G	L	-	P	F	-	-	-	-	-	-	-	-	-	-	-	-	-	-	-	-
RAB41_Hs_NP_001027898.2		-	D	-	N	K	-	-	-	-	R	Q	V	T	A	E	-	-	Q	G	E	E	K	S	R	N	L	-	N	V	-	M	F	-	-	-	-	-	-	-	-	-	-	-	-	-	-	-	-
RAB42_Hs_NP_001180461.1		-	Q	-	S	T	-	-	-	-	R	C	V	S	A	Q	-	-	E	A	E	E	L	A	A	S	L	-	G	M	-	A	F	-	-	-	-	-	-	-	-	-	-	-	-	-	-	-	-
IFT27_Hs_NP_006851.1		-	A	-	G	R	-	-	-	-	R	A	V	D	S	A	-	-	E	A	R	A	W	A	L	G	Q	-	G	L	-	E	C	-	-	-	-	-	-	-	-	-	-	-	-	-	-	-	-
RAB40C_Hs_NP_066991.3		-	A	-	F	K	-	-	-	-	R	Q	V	P	T	E	-	-	Q	A	R	A	Y	A	E	K	N	-	C	M	-	T	F	-	-	-	-	-	-	-	-	-	-	-	-	-	-	-	-
C56E6.2_Ce_NP_495318.2		-	-	-	-	-	-	-	-	-	-	F	E	L	S	N	D	-	-	-	Q	P	N	L	F	A	A	I	L	S	E	L	S	D	D	V	L	K	-	C	C	S	M
RAB3C_Hs_NP_612462.1		-	-	-	-	-	-	-	-	-	-	F	E	T	S	A	K	-	-	-	D	N	I	N	V	K	Q	T	F	E	R	L	V	D	I	I	C	N	-	C	A	-	C
rab-3_Ce_NP_001021973.1		-	-	-	-	-	-	-	-	-	-	F	E	T	S	A	K	-	-	-	E	N	I	N	V	K	A	V	F	E	K	L	V	E	I	I	C	Q	-	C	N	-	C
tag-312_Ce_NP_508523.1		-	-	-	-	-	-	-	-	-	-	M	E	T	S	A	L	-	-	-	D	G	S	N	I	D	N	A	M	L	A	L	T	R	E	L	M	K	-	C	R	G	S
RASEF_Hs_NP_689786.2		-	-	-	-	-	-	-	-	-	-	C	E	T	S	A	K	-	-	-	D	G	S	N	I	V	E	A	V	L	H	L	A	R	E	V	K	N	-	C	C	N	G
rab-1_Ce_NP_503397.1		-	-	-	-	-	-	-	-	-	-	L	E	T	S	A	K	-	-	-	S	S	T	N	V	E	Q	A	F	L	T	M	A	S	E	I	K	G	-	C	C	-	-
RAB1A_Hs_NP_004152.1		-	-	-	-	-	-	-	-	-	-	L	E	T	S	A	K	-	-	-	N	A	T	N	V	E	Q	S	F	M	T	M	A	A	E	I	K	G	-	C	C	-	-
rab-8_Ce_NP_491199.2		-	-	-	-	-	-	-	-	-	-	L	E	T	S	A	K	-	-	-	A	N	L	N	I	D	E	A	F	F	T	L	A	R	D	I	K	S	-	C	N	L	L
RAB8A_Hs_NP_005361.2		-	-	-	-	-	-	-	-	-	-	M	E	T	S	A	K	-	-	-	A	N	I	N	V	E	N	A	F	F	T	L	A	R	D	I	K	R	-	C	V	L	L
rab-39_Ce_NP_495984.2		-	-	-	-	-	-	-	-	-	-	I	E	T	S	S	R	-	-	-	T	G	D	N	V	N	E	A	F	H	M	I	A	Q	E	I	Q	A	-	C	G	-	C
RAB39A_Hs_NP_059986.1		-	-	-	-	-	-	-	-	-	-	I	E	T	S	A	K	-	-	-	D	A	T	N	V	E	E	S	F	T	I	L	T	R	D	I	Y	E	-	C	F	-	C
RAB2B_Hs_NP_116235.2		-	-	-	-	-	-	-	-	-	-	M	E	T	S	A	K	-	-	-	T	A	C	N	V	E	E	A	F	I	N	T	A	K	E	I	Y	G	-	C	C	-	-
unc-108_Ce_NP_491233.1		-	-	-	-	-	-	-	-	-	-	M	E	T	S	A	K	-	-	-	T	A	A	N	V	E	E	A	F	I	D	T	A	K	E	I	Y	G	-	C	C	-	-
F11A5.3_Ce_NP_507083.1		-	-	-	-	-	-	-	-	-	-	M	E	T	S	A	K	-	-	-	A	N	K	H	V	E	K	A	F	V	N	T	A	H	E	I	Y	K	-	C	C	-	-
F11A5.4_Ce_NP_507084.1		-	-	-	-	-	-	-	-	-	-	M	E	I	S	A	K	-	-	-	T	N	E	Y	V	E	E	A	F	V	N	S	A	H	E	I	Y	K	-	A	C	-	-
rab-5_Ce_NP_492481.1		-	-	-	-	-	-	-	-	-	-	M	E	T	S	A	K	-	-	-	T	S	M	N	V	N	D	I	F	M	A	I	A	K	K	L	P	S	-	C	C	K	-
RAB5C_Hs_NP_004574.2		-	-	-	-	-	-	-	-	-	-	M	E	T	S	A	K	-	-	-	T	A	M	N	V	N	E	I	F	M	A	I	A	K	K	L	P	Q	-	C	C	S	N
RAB33A_Hs_NP_004785.1		-	-	-	-	-	-	-	-	-	-	F	E	T	S	A	K	D	P	K	E	S	Q	N	V	E	S	I	F	M	C	L	A	C	R	L	K	S	-	C	P	-	C
rab-33_Ce_NP_499314.1		-	-	-	-	-	-	-	-	-	-	F	E	T	S	A	K	L	A	S	E	A	D	H	V	E	S	I	F	L	T	L	L	H	K	L	Q	F	-	C	C	-	-
RAB6A_Hs_NP_942599.1		-	-	-	-	-	-	-	-	-	-	I	E	T	S	A	K	-	-	-	A	G	Y	N	V	K	Q	L	F	R	R	V	A	A	A	L	P	G	-	C	S	-	C
rab-6.1_Ce_NP_498993.1		-	-	-	-	-	-	-	-	-	-	I	E	T	S	A	K	-	-	-	A	G	Y	N	V	K	Q	L	F	R	K	I	A	T	A	L	P	Q	-	C	P	-	C
rab-6.2_Ce_NP_510790.1		-	-	-	-	-	-	-	-	-	-	I	E	T	S	A	K	-	-	-	A	G	Y	N	V	K	Q	L	F	R	R	I	A	G	A	L	P	S	-	C	W	-	C
K02E10.1_Ce_NP_508455.2		-	-	-	-	-	-	-	-	-	-	Y	E	V	S	A	K	-	-	-	T	G	I	N	C	E	E	A	F	H	T	L	T	A	A	M	R	S	-	C	C	A	S
rab-14_Ce_NP_510572.1		-	-	-	-	-	-	-	-	-	-	L	E	C	S	A	K	-	-	-	T	G	S	N	V	E	D	A	F	L	E	T	A	K	Q	I	Y	D	-	C	N	-	C
RAB38_Hs_NP_071732.1		-	-	-	-	-	-	-	-	-	-	F	E	T	S	A	K	-	-	-	E	N	I	N	I	D	E	A	S	R	C	L	V	K	H	I	L	G	-	C	A	K	S
glo-1_Ce_NP_001024837.1		-	-	-	-	-	-	-	-	-	-	F	R	T	S	A	K	-	-	-	E	S	V	G	I	E	E	A	F	K	F	L	A	N	T	V	I	K	-	C	C	-	-
RAB7L1_Hs_NP_003920.1		-	-	-	-	-	-	-	-	-	-	T	E	T	S	V	K	-	-	-	E	N	K	N	I	N	E	A	M	R	V	L	I	E	K	M	M	S	-	C	C	-	-
RAB32_Hs_NP_006825.1		-	-	-	-	-	-	-	-	-	-	F	E	T	S	A	K	-	-	-	D	N	I	N	I	E	E	A	A	R	F	L	V	E	K	I	L	Q	-	C	C	-	-
RAB21_Hs_NP_055814.1		-	-	-	-	-	-	-	-	-	-	Y	H	T	S	A	K	-	-	-	Q	N	K	G	I	E	E	L	F	L	D	L	C	K	R	M	I	G	-	C	C	S	S
rab-21_Ce_NP_495854.1		-	-	-	-	-	-	-	-	-	-	M	E	T	S	A	Q	-	-	-	D	N	V	G	I	S	D	A	F	E	S	L	T	A	K	M	I	K	-	C	C	R	-
RAB10_Hs_NP_057215.3		-	-	-	-	-	-	-	-	-	-	F	E	T	S	A	K	-	-	-	A	N	I	N	I	E	K	A	F	L	T	L	A	E	D	I	L	K	-	C	C	-	-
rab-10_Ce_NP_491857.1		-	-	-	-	-	-	-	-	-	-	H	E	T	S	A	K	-	-	-	L	N	V	H	V	D	T	A	F	Y	D	L	A	E	A	I	L	G	-	C	C	-	-
RAB7B_Hs_NP_796377.3		-	-	-	-	-	-	-	-	-	-	F	E	V	S	A	K	-	-	-	N	D	I	N	V	V	Q	A	F	E	M	L	A	S	R	A	L	R	-	C	C	-	-
RAB7A_Hs_NP_004628.4		-	-	-	-	-	-	-	-	-	-	F	E	T	S	A	K	-	-	-	E	A	I	N	V	E	Q	A	F	Q	T	I	A	R	N	A	L	S	-	C	S	-	C
rab-7_Ce_NP_496549.1		-	-	-	-	-	-	-	-	-	-	Y	E	V	S	A	K	-	-	-	E	A	L	N	V	E	A	A	F	L	A	I	A	R	D	A	L	G	-	C	N	-	C
rab-11.1_Ce_NP_490675.1		-	-	-	-	-	-	-	-	-	-	I	E	T	S	A	L	-	-	-	D	S	T	N	V	E	A	A	F	T	N	I	L	T	E	I	Y	Q	-	C	C	I	P
RAB11B_Hs_NP_004209.2		-	-	-	-	-	-	-	-	-	-	I	E	T	S	A	L	-	-	-	D	S	T	N	V	E	E	A	F	K	N	I	L	T	E	I	Y	Q	-	C	C	Q	N
RAB11A_Hs_NP_004654.1		-	-	-	-	-	-	-	-	-	-	I	E	T	S	A	L	-	-	-	D	S	T	N	V	E	A	A	F	Q	T	I	L	T	E	I	Y	Q	-	C	C	Q	N
rab-11.2_Ce_NP_001040696.1		-	-	-	-	-	-	-	-	-	-	I	E	T	S	A	L	-	-	-	D	N	T	N	V	E	A	A	F	T	N	I	V	T	E	I	Y	Q	-	C	C	F	P
rab-28_Ce_NP_501609.1		-	-	-	-	-	-	-	-	-	-	-	-	V	S	A	K	-	-	-	T	G	D	T	V	F	L	T	F	R	Q	A	V	A	E	V	L	V	-	C	S	I	T
RAB28_Hs_NP_001017979.1		-	-	-	-	-	-	-	-	-	-	H	F	V	S	A	K	-	-	-	T	G	D	S	V	F	L	C	F	Q	K	V	A	A	E	I	L	I	-	C	S	V	Q
RAB30_Hs_NP_055303.2		-	-	-	-	-	-	-	-	-	-	L	E	T	S	A	K	-	-	-	E	S	D	N	V	E	K	L	F	L	D	L	A	C	R	L	I	T	-	C	C	N	F
rab-30_Ce_NP_499328.1		-	-	-	-	-	-	-	-	-	-	L	E	T	S	A	L	-	-	-	D	A	T	N	V	D	Q	L	F	E	Q	V	A	T	R	L	T	S	-	C	C	T	R
RAB35_Hs_NP_006852.1		-	-	-	-	-	-	-	-	-	-	F	E	T	S	A	K	-	-	-	E	N	V	N	V	E	E	M	F	N	C	I	T	E	L	V	L	R	-	C	C	-	-
rab-35_Ce_NP_499454.1		-	-	-	-	-	-	-	-	-	-	F	E	T	S	A	K	-	-	-	E	D	K	N	V	E	P	M	F	T	C	I	T	S	L	V	L	K	-	C	K	-	C
RAB19_Hs_NP_001008749.2		-	-	-	-	-	-	-	-	-	-	L	E	T	S	A	K	-	-	-	E	S	K	N	I	E	E	V	F	V	L	M	A	K	E	L	I	H	-	C	T	-	C
rab-19_Ce_NP_502576.1		-	-	-	-	-	-	-	-	-	-	L	E	T	S	A	K	-	-	-	G	N	V	N	V	D	N	A	F	L	E	L	A	T	I	L	K	C	-	C	Q	Y	T
RAB43_Hs_NP_940892.1		-	-	-	-	-	-	-	-	-	-	I	E	T	S	A	K	-	-	-	D	S	S	N	V	E	E	A	F	L	R	V	A	T	E	L	I	G	-	C	G	-	C
RAB34_Hs_NP_114140.4		-	-	-	-	-	-	-	-	-	-	W	A	V	S	S	L	-	-	-	T	G	E	N	V	R	E	F	F	F	R	V	A	A	L	T	F	T	-	C	C	P	-
RAB36_Hs_NP_004905.2		-	-	-	-	-	-	-	-	-	-	W	S	V	S	A	K	-	-	-	T	G	E	N	V	K	A	F	F	S	R	V	A	A	L	A	F	G	-	C	C	-	-
Y71H2AM.12_Ce_NP_497608.1		-	-	-	-	-	-	-	-	-	-	I	E	T	S	A	K	-	-	-	M	R	K	N	I	K	K	L	F	S	S	V	A	C	R	P	F	R	-	C	C	Q	R
RAB27A_Hs_NP_004571.2		-	-	-	-	-	-	-	-	-	-	F	E	T	S	A	A	-	-	-	N	G	T	N	I	S	Q	A	I	E	M	L	L	D	L	I	M	A	-	C	G	-	C
aex-6_Ce_NP_493376.1		-	-	-	-	-	-	-	-	-	-	F	E	T	S	A	C	-	-	-	T	S	T	N	V	E	K	S	V	D	C	L	L	D	L	V	M	Y	-	C	A	N	C
rab-18_Ce_NP_741092.1		-	-	-	-	-	-	-	-	-	-	I	E	A	S	A	K	-	-	-	T	K	E	G	V	Q	C	T	F	E	E	L	I	E	K	I	I	M	-	C	G	-	C
RAB18_Hs_NP_067075.1		-	-	-	-	-	-	-	-	-	-	I	E	A	S	A	K	-	-	-	T	C	D	G	V	Q	C	A	F	E	E	L	V	E	K	I	I	Y	-	C	S	V	L
RAB23_Hs_NP_057361.3		-	-	-	-	-	-	-	-	-	-	Y	R	T	S	V	K	-	-	-	E	D	L	N	V	N	E	V	F	K	Y	L	A	E	K	Y	L	S	-	C	S	I	P
ZK669.5_Ce_NP_001040832.1		-	-	-	-	-	-	-	-	-	-	Y	R	V	S	A	L	-	-	-	K	E	F	N	V	M	H	P	F	A	Y	L	I	E	K	L	T	K	-	C	T	L	M
rab-37_Ce_NP_001041294.1		-	-	-	-	-	-	-	-	-	-	M	E	T	S	A	K	-	-	-	T	G	F	N	V	D	R	A	F	L	G	L	A	E	R	M	L	R	-	C	C	T	F
RAB37_Hs_NP_001006639.1		-	-	-	-	-	-	-	-	-	-	L	E	T	S	A	K	-	-	-	T	G	M	N	V	E	L	A	F	L	A	I	A	K	E	L	K	S	-	C	C	S	F
4R79.2_Ce_NP_503120.1		-	-	-	-	-	-	-	-	-	-	F	E	T	S	A	Y	-	-	-	T	G	F	G	I	D	T	C	M	R	Q	M	A	E	N	L	Q	W	-	C	C	I	-
RAB44_Hs_XP_003403839.1		-	-	-	-	-	-	-	-	-	-	G	E	C	S	A	A	-	-	-	L	G	H	N	I	L	E	P	V	V	N	L	A	R	S	L	R	G	-	C	C	-	-
RAB9A_Hs_NP_004242.1		-	-	-	-	-	-	-	-	-	-	F	E	T	S	A	K	-	-	-	D	A	T	N	V	A	A	A	F	E	E	A	V	R	R	V	L	S	-	C	C	-	-
RAB4A_Hs_NP_004569.2		-	-	-	-	-	-	-	-	-	-	L	E	T	S	A	L	-	-	-	T	G	E	N	V	E	E	A	F	V	Q	C	A	R	K	I	L	E	-	C	G	-	C
RAB12_Hs_NP_001020471.2		-	-	-	-	-	-	-	-	-	-	C	E	A	S	A	K	-	-	-	D	N	F	N	V	D	E	I	F	L	K	L	V	D	D	I	L	R	-	C	C	-	-
RAB13_Hs_NP_002861.1		-	-	-	-	-	-	-	-	-	-	F	E	T	S	A	K	-	-	-	S	S	M	N	V	D	E	A	F	S	S	L	A	R	D	I	L	K	-	C	S	L	G
RAB14_Hs_NP_057406.2		-	-	-	-	-	-	-	-	-	-	L	E	A	S	A	K	-	-	-	T	G	E	N	V	E	D	A	F	L	E	A	A	K	K	I	Y	G	-	C	G	-	C
RAB15_Hs_NP_941959.1		-	-	-	-	-	-	-	-	-	-	Y	E	T	S	A	C	-	-	-	T	N	L	N	I	K	E	S	F	T	R	L	T	E	L	V	L	T	-	C	W	-	C
RAB17_Hs_NP_071894.1		-	-	-	-	-	-	-	-	-	-	M	E	T	S	A	K	-	-	-	L	N	H	Q	V	S	E	V	F	N	T	V	A	Q	E	L	L	K	-	C	C	A	H
RAB20_Hs_NP_060287.1		Q	D	V	P	A	A	E	Q	M	C	F	E	T	S	A	K	-	-	-	T	G	Y	N	V	D	L	L	F	E	T	L	F	D	L	V	V	G	-	C	C	A	-
RAB22A_Hs_NP_006859.2		-	-	-	-	-	-	-	-	-	-	V	E	T	S	A	K	-	-	-	N	A	I	N	I	E	E	L	F	Q	G	I	S	R	Q	I	P	R	-	C	C	-	-
RAB24_Hs_NP_001026847.1		-	-	-	-	-	-	-	-	-	-	F	E	T	S	S	K	-	-	-	T	G	Q	S	V	D	E	L	F	Q	K	V	A	E	D	Y	V	S	-	C	C	H	H
RAB25_Hs_NP_065120.2		-	-	-	-	-	-	-	-	-	-	L	E	T	S	A	L	-	-	-	D	S	T	N	V	E	L	A	F	E	T	V	L	K	E	I	F	A	-	C	C	I	S
RAB26_Hs_NP_055168.2		-	-	-	-	-	-	-	-	-	-	M	E	T	S	A	K	-	-	-	T	G	L	N	V	D	L	A	F	T	A	I	A	K	E	L	K	S	-	C	C	R	P
RAB41_Hs_NP_001027898.2		-	-	-	-	-	-	-	-	-	-	I	E	T	S	A	K	-	-	-	T	G	Y	N	V	K	K	L	F	R	R	V	A	S	A	L	L	Y	-	C	-	-	-
RAB42_Hs_NP_001180461.1		-	-	-	-	-	-	-	-	-	-	V	E	T	S	V	K	-	-	-	N	N	C	N	V	D	L	A	F	D	T	L	A	D	A	I	Q	P	-	C	Q	-	C
IFT27_Hs_NP_006851.1		-	-	-	-	-	-	-	-	-	-	F	E	T	S	V	K	-	-	-	E	M	E	N	F	E	A	P	F	H	C	L	A	K	Q	F	H	-	-	-	-	-	-
RAB40C_Hs_NP_066991.3		-	-	-	-	-	-	-	-	-	-	F	E	V	S	P	L	-	-	-	C	N	F	N	V	I	E	S	F	T	E	L	S	R	I	V	L	N	-	C	K	I	S
[truncated: 2 more columns]

## Sheet: Info
Title	fasta file
Format
DataType	Protein
77
Number Sites	292
Identical	.
Missing	?
Indel	-
